# Supplementary material for: Whole transcriptome sequencing reveals the functional regulation of chicken reproduction by lncRNAs, miRNAs, and mRNAs across the hypothalamus-pituitary-ovary axis
Source: Front Vet Sci. 2025 Oct 22;12:1687863. doi: 10.3389/fvets.2025.1687863 (PMC12586055; doi:10.3389/fvets.2025.1687863)
Supplement: Supplementary file 1 [file Table_1.XLSX]

## Sheet: Supplementary Table 1
Supplementary Table 1 Statistical analysis of production data for each Bian chicken sample
Low egg production group					High egg production group
Sample ID	Wing Band Number	Age at First Egg (days)	Body Weight at First Egg (g)	Egg Production	Sample ID	Wing Band Number	Age at First Egg (days)	Body Weight at First Egg (g)	Egg Production
1	2367	160	1034	27	1	2448	144	1129	52
2	2330	167	987	25	2	2424	140	1133	44
3	2278	173	1055	27	3	2429	144	1149	45
4	2306	161	1086	28	4	2458	148	1061	44
5	2268	170	1087	26	5	2433	146	1042	46
6	2270	175	1092	25	6	2402	150	1045	47
7	2430	148	1198	24	7	2336	138	1107	47
8	2354	135	1137	31	8	2340	150	1232	43
9	2353	174	1094	23	9	2414	142	1077	47
10	2408	165	1027	26	10	2443	148	1203	44
11	2274	165	1048	27	11	2374	143	1128	46
12	2335	163	1112	24	12	2261	142	1082	49
13	2375	124	957	36	13	2447	148	1057	41
14	2386	173	1089	26	14	2282	151	1033	43
15	2427	162	1125	27	15	2326	154	1192	42

## Sheet: Supplementary Table 2
Supplementary Table 2 Quality control results of lncRNA sequencing data
Sample	RawDatas	CleanData (%)	Adapter (%)	LowQuality (%)	PolyA (%)	N (%)	Q20 (%)	Q30 (%)	GC (%)
LP-1	85212852	84951734 (99.69%)	33834 (0.04%)	226774 (0.27%)	0 (0.00%)	510 (0.00%)	12324823379 (97.17%)	11707476946 (92.31%)	5581222909 (44.00%)
LP-2	82259854	82012554 (99.70%)	28186 (0.03%)	219114 (0.27%)	0 (0.00%)	0 (0.00%)	11854290404 (96.90%)	11196719888 (91.52%)	5463456174 (44.66%)
LP-3	108002122	107648684 (99.67%)	35372 (0.03%)	318066 (0.29%)	0 (0.00%)	0 (0.00%)	15550580985 (96.91%)	14707595565 (91.66%)	7190755262 (44.81%)
LO-1	74048524	73843976 (99.72%)	22556 (0.03%)	181510 (0.25%)	0 (0.00%)	482 (0.00%)	10711643832 (97.12%)	10162757080 (92.14%)	5079806049 (46.06%)
LO-2	91721124	91509826 (99.77%)	22898 (0.02%)	188396 (0.21%)	0 (0.00%)	4 (0.00%)	13308213139 (97.36%)	12657052001 (92.59%)	6271094269 (45.88%)
LO-3	96550520	96284010 (99.72%)	25344 (0.03%)	241166 (0.25%)	0 (0.00%)	0 (0.00%)	13956963641 (97.09%)	13224538873 (91.99%)	6626211053 (46.09%)
LH-1	85341110	85114680 (99.73%)	31932 (0.04%)	194046 (0.23%)	0 (0.00%)	452 (0.00%)	12369313657 (97.41%)	11785657181 (92.81%)	5753832185 (45.31%)
LH-2	82231282	81942704 (99.65%)	31386 (0.04%)	257192 (0.31%)	0 (0.00%)	0 (0.00%)	11863772404 (96.97%)	11230301507 (91.79%)	5510351876 (45.04%)
LH-3	96812214	96510202 (99.69%)	33616 (0.03%)	268396 (0.28%)	0 (0.00%)	0 (0.00%)	13937883361 (96.86%)	13168404710 (91.51%)	6478744955 (45.02%)
HH-1	97719398	97355820 (99.63%)	34364 (0.04%)	329214 (0.34%)	0 (0.00%)	0 (0.00%)	14043644603 (96.89%)	13270807521 (91.56%)	6615067781 (45.64%)
HH-2	80764564	80539590 (99.72%)	26992 (0.03%)	197976 (0.25%)	0 (0.00%)	6 (0.00%)	11697180648 (97.26%)	11110641637 (92.38%)	5415319887 (45.03%)
HH-3	93424734	93184520 (99.74%)	28554 (0.03%)	211644 (0.23%)	0 (0.00%)	16 (0.00%)	13539536409 (97.34%)	12870195401 (92.53%)	6224142558 (44.75%)
HP-1	104257712	103946540 (99.70%)	58444 (0.06%)	252706 (0.24%)	0 (0.00%)	22 (0.00%)	15088526409 (97.26%)	14329062733 (92.37%)	6956497796 (44.84%)
HP-2	88122580	87868706 (99.71%)	29086 (0.03%)	224760 (0.26%)	0 (0.00%)	28 (0.00%)	12753295035 (97.22%)	12107780722 (92.30%)	5830015952 (44.44%)
HP-3	101740746	101474526 (99.74%)	32782 (0.03%)	233416 (0.23%)	0 (0.00%)	22 (0.00%)	14731982403 (97.34%)	14004462519 (92.54%)	6767542929 (44.72%)
HO-1	93639226	93438880 (99.79%)	27836 (0.03%)	172490 (0.18%)	0 (0.00%)	20 (0.00%)	13591264010 (97.40%)	12916364497 (92.56%)	6439442754 (46.15%)
HO-2	85697650	85477040 (99.74%)	24392 (0.03%)	196196 (0.23%)	0 (0.00%)	22 (0.00%)	12400090702 (97.36%)	11790045964 (92.57%)	5799700365 (45.53%)
HO-3	92411584	92193412 (99.76%)	25164 (0.03%)	192994 (0.21%)	0 (0.00%)	14 (0.00%)	13424383536 (97.54%)	12793416573 (92.96%)	6303115408 (45.80%)
NOTE: Sample, Sample ID; RawDatas, Raw reads count after sequencing; CleanData (%), Clean reads count and percentage (based on RawReads); Adapter (%), Adapter-containing reads count and percentage (based on RawReads); LowQuality (%), Low-quality reads count and percentage (single-end reads with >50% bases having Q ≤ 20, relative to RawReads); PolyA (%), PolyA-containing reads count and percentage…

## Sheet: Supplementary Table 3
Supplementary Table 3 Quality control results of small RNA sequencing data
Sample	Raw_Reads	High_Quality	3'adapter_Null	Insert_Null	5'adapter_Contaminants	PolyA	Clean_Tags
LP-1	29594809 (100%)	29395670 (99.3271%)	72377 (0.2462%)	61902 (0.2106%)	20770 (0.0707%)	1696 (0.0058%)	27992988 (94.5875%)
LP-2	33389412 (100%)	33208112 (99.4570%)	79883 (0.2406%)	55117 (0.1660%)	11472 (0.0345%)	713 (0.0021%)	32623041 (97.7047%)
LP-3	33891569 (100%)	33665639 (99.3334%)	97865 (0.2907%)	59908 (0.1779%)	13359 (0.0397%)	536 (0.0016%)	33121191 (97.7269%)
LO-1	33268311 (100%)	33068425 (99.3992%)	67225 (0.2033%)	50175 (0.1517%)	15282 (0.0462%)	691 (0.0021%)	32485847 (97.6480%)
LO-2	34044673 (100%)	33850341 (99.4292%)	52774 (0.1559%)	105418 (0.3114%)	22902 (0.0677%)	1053 (0.0031%)	32957169 (96.8057%)
LO-3	36804349 (100%)	36579864 (99.3901%)	72575 (0.1984%)	51307 (0.1403%)	14666 (0.0401%)	789 (0.0022%)	35969780 (97.7324%)
LH-1	37148065 (100%)	36945062 (99.4535%)	51889 (0.1404%)	74065 (0.2005%)	11877 (0.0321%)	1134 (0.0031%)	36451714 (98.1255%)
LH-2	31027469 (100%)	30847627 (99.4204%)	126569 (0.4103%)	49910 (0.1618%)	10713 (0.0347%)	868 (0.0028%)	30275355 (97.5760%)
LH-3	34257070 (100%)	34069386 (99.4521%)	102228 (0.3001%)	67156 (0.1971%)	130235 (0.3823%)	1134 (0.0033%)	33190471 (96.8865%)
HH-1	34576419 (100%)	34374249 (99.4153%)	89813 (0.2613%)	58250 (0.1695%)	9380 (0.0273%)	939 (0.0027%)	33845038 (97.8847%)
HH-2	44262221 (100%)	44029462 (99.4741%)	99726 (0.2265%)	52136 (0.1184%)	13966 (0.0317%)	1165 (0.0026%)	43348432 (97.9355%)
HH-3	37701495 (100%)	37528896 (99.5422%)	252791 (0.6736%)	71514 (0.1906%)	20402 (0.0544%)	628 (0.0017%)	36735307 (97.4373%)
HP-1	32241930 (100%)	32059802 (99.4351%)	44619 (0.1392%)	50671 (0.1581%)	10115 (0.0316%)	983 (0.0031%)	31543685 (97.8344%)
HP-2	45777715 (100%)	45510953 (99.4173%)	102628 (0.2255%)	43015 (0.0945%)	11564 (0.0254%)	994 (0.0022%)	45132234 (98.5900%)
HP-3	35146442 (100%)	34966677 (99.4885%)	80919 (0.2314%)	69262 (0.1981%)	11855 (0.0339%)	479 (0.0014%)	34516868 (98.2087%)
HO-1	47734904 (100%)	47462356 (99.4290%)	217705 (0.4587%)	54313 (0.1144%)	16959 (0.0357%)	808 (0.0017%)	46590737 (97.6031%)
HO-2	30209379 (100%)	30117433 (99.6956%)	33554 (0.1114%)	29967 (0.0995%)	12433 (0.0413%)	183 (0.0006%)	29416637 (97.3758%)
HO-3	34668260 (100%)	34517687 (99.5657%)	301808 (0.8744%)	65889 (0.1909%)	20917 (0.0606%)	535 (0.0015%)	33399799 (96.3411%)
NOTE: Raw_Reads, represents small RNA data obtained after initial filtering of sequencing data; High_Quality, represents remaining reads after filtering out low-quality reads (those with >1 base quality <20 or reads containing N) from raw data, calculated as high_quality/Raw_reads; 3'adapter_Null, represents reads without 3' adapter detected, calculated as 3'adapter_Null/high_quality; Insert_Null…

## Sheet: Supplementary Table 4
Supplementary Table 4 Alignment results for lncRNA sequencing data
Sample	Clean_Reads	Mapped_Reads (rRNA, %)	Unmapped_Reads (rRNA, %)	Unmapped (Reference genome, %)	Unique_Mapped (Reference genome, %)	Multiple_Mapped (Reference genome, %)	Total_Mapped (Reference genome, %)	Exon	Intron	Intergenic
LP-1	84951734	621860 ( 0.73% )	84329874 ( 99.27% )	4657223 (5.52%)	78594001 (93.20%)	1078650 (1.28%)	79672651 (94.48%)	40075991 (50.30%)	35046487 (43.99%)	4550173 (5.71%)
LP-2	82012554	574734 ( 0.70% )	81437820 ( 99.30% )	4559343 (5.60%)	75832952 (93.12%)	1045525 (1.28%)	76878477 (94.40%)	40604935 (52.82%)	31440858 (40.90%)	4832684 (6.29%)
LP-3	107648684	902974 ( 0.84% )	106745710 ( 99.16% )	6007531 (5.63%)	99263088 (92.99%)	1475091 (1.38%)	100738179 (94.37%)	48852847 (48.49%)	42904197 (42.59%)	8981134 (8.92%)
LO-1	73843976	275656 ( 0.37% )	73568320 ( 99.63% )	3520608 (4.79%)	68726952 (93.42%)	1320760 (1.80%)	70047712 (95.21%)	48981911 (69.93%)	17832205 (25.46%)	3233596 (4.62%)
LO-2	91509826	268012 ( 0.29% )	91241814 ( 99.71% )	4247329 (4.66%)	85346565 (93.54%)	1647920 (1.81%)	86994485 (95.34%)	58889532 (67.69%)	23907122 (27.48%)	4197831 (4.83%)
LO-3	96284010	372496 ( 0.39% )	95911514 ( 99.61% )	4616937 (4.81%)	89532253 (93.35%)	1762324 (1.84%)	91294577 (95.19%)	63264099 (69.30%)	23729834 (25.99%)	4300644 (4.71%)
LH-1	85114680	672216 ( 0.79% )	84442464 ( 99.21% )	4101214 (4.86%)	79054896 (93.62%)	1286354 (1.52%)	80341250 (95.14%)	51141355 (63.66%)	24865236 (30.95%)	4334659 (5.40%)
LH-2	81942704	586562 ( 0.72% )	81356142 ( 99.28% )	4537910 (5.58%)	75644224 (92.98%)	1174008 (1.44%)	76818232 (94.42%)	48543574 (63.19%)	24188785 (31.49%)	4085873 (5.32%)
LH-3	96510202	814520 ( 0.84% )	95695682 ( 99.16% )	5332846 (5.57%)	88984160 (92.99%)	1378676 (1.44%)	90362836 (94.43%)	55296794 (61.19%)	30307513 (33.54%)	4758529 (5.27%)
HH-1	97355820	1041068 ( 1.07% )	96314752 ( 98.93% )	5387241 (5.59%)	89421860 (92.84%)	1505651 (1.56%)	90927511 (94.41%)	57970873 (63.76%)	28224406 (31.04%)	4732233 (5.20%)
HH-2	80539590	621464 ( 0.77% )	79918126 ( 99.23% )	4283424 (5.36%)	74501465 (93.22%)	1133237 (1.42%)	75634702 (94.64%)	47007496 (62.15%)	24688993 (32.64%)	3938213 (5.21%)
HH-3	93184520	715144 ( 0.77% )	92469376 ( 99.23% )	4679150 (5.06%)	86435322 (93.47%)	1354904 (1.47%)	87790226 (94.94%)	55678892 (63.42%)	27198365 (30.98%)	4912969 (5.60%)
HP-1	103946540	760326 ( 0.73% )	103186214 ( 99.27% )	5481865 (5.31%)	96308151 (93.33%)	1396198 (1.35%)	97704349 (94.69%)	53715680 (54.98%)	38742963 (39.65%)	5245705 (5.37%)
HP-2	87868706	722668 ( 0.82% )	87146038 ( 99.18% )	4604388 (5.28%)	81436951 (93.45%)	1104699 (1.27%)	82541650 (94.72%)	44814613 (54.29%)	33081385 (40.08%)	4645652 (5.63%)
HP-3	101474526	810326 ( 0.80% )	100664200 ( 99.20% )	5131813 (5.10%)	94178629 (93.56%)	1353758 (1.34%)	95532387 (94.90%)	50661475 (53.03%)	39546058 (41.40%)	5324854 (5.57%)
HO-1	93438880	382096 ( 0.41% )	93056784 ( 99.59% )	4604372 (4.95%)	86749009 (93.22%)	1703403 (1.83%)	88452412 (95.05%)	56543866 (63.93%)	27324380 (30.89%)	4584166 (5.18%)
HO-2	85477040	327038 ( 0.38% )	85150002 ( 99.62% )	3846952 (4.52%)	79772638 (93.68%)	1530412 (1.80%)	81303050 (95.48%)	55130759 (67.81%)	22357543 (27.50%)	3814748 (4.69%)
HO-3	92193412	254308 ( 0.28% )	91939104 ( 99.72% )	3980854 (4.33%)	86311805 (93.88%)	1646445 (1.79%)	87958250 (95.67%)	60660492 (68.97%)	23360035 (26.56%)	3937723 (4.48%)
NOTE: Sample, Sample name; Clean_Reads, Clean reads count; Mapped_Reads (rRNA, %), Reads mapped to species ribosomes count and percentage (based on clean reads); Unmapped_Reads (rRNA, %), Reads unmapped to ribosomes count and percentage (based on clean reads), i.e., post-ribosomal filtered reads (valid reads); Unmapped(Reference genome, %), Reads unmapped to reference genome count and percentage …

## Sheet: Supplementary Table 5
Supplementary Table 5 Statistical analysis of tag abundance across different categories for small RNA
sample	Total_ Abundance	rRNA_ Abundance	scRNA_ Abundance	snRNA_ Abundance	snoRNA_ Abundance	tRNA_ Abundance	Exon_ Abundance	LTR_ Abundance	LINE_ Abundance	SINE_ Abundance	DNA_ Abundance	Exist_miRNA_ Abundance	Exist_miRNA_Edit_ Abundance	Known_miRNA_ Abundance	Novel_miRNA_ Abundance	Genome_Others_ Abundance	Unann_ Abundance
LP-1	27992988	762050 (2.72%)	101640 (0.36%)	80415 (0.29%)	62346 (0.22%)	416440 (1.49%)	117290 (0.42%)	3693 (0.01%)	2593 (0.01%)	39 (0.00%)	258 (0.00%)	14554339 (51.99%)	4410543 (15.76%)	1867370 (6.67%)	18282 (0.07%)	127096 (0.45%)	5468594 (19.54%)
LP-2	32623041	423434 (1.30%)	11985 (0.04%)	8677 (0.03%)	15917 (0.05%)	65484 (0.20%)	18924 (0.06%)	2954 (0.01%)	1393 (0.00%)	23 (0.00%)	197 (0.00%)	22538972 (69.09%)	5879965 (18.02%)	2588921 (7.94%)	25088 (0.08%)	74279 (0.23%)	966828 (2.96%)
LP-3	33121191	343246 (1.04%)	10045 (0.03%)	5634 (0.02%)	21209 (0.06%)	33603 (0.10%)	13471 (0.04%)	2810 (0.01%)	1457 (0.00%)	13 (0.00%)	157 (0.00%)	23228400 (70.13%)	5794226 (17.49%)	2792550 (8.43%)	26456 (0.08%)	76316 (0.23%)	771598 (2.33%)
LO-1	32485847	513316 (1.58%)	9362 (0.03%)	10349 (0.03%)	24007 (0.07%)	31379 (0.10%)	21983 (0.07%)	127097 (0.39%)	247781 (0.76%)	1 (0.00%)	1318 (0.00%)	20783190 (63.98%)	7681853 (23.65%)	2141728 (6.59%)	16820 (0.05%)	129999 (0.40%)	745664 (2.30%)
LO-2	32957169	820883 (2.49%)	14348 (0.04%)	14833 (0.05%)	28831 (0.09%)	38906 (0.12%)	22604 (0.07%)	108230 (0.33%)	226015 (0.69%)	8 (0.00%)	1280 (0.00%)	20558921 (62.38%)	7454775 (22.62%)	2560329 (7.77%)	15822 (0.05%)	147213 (0.45%)	944171 (2.86%)
LO-3	35969780	445668 (1.24%)	9889 (0.03%)	7105 (0.02%)	25253 (0.07%)	40301 (0.11%)	24973 (0.07%)	143084 (0.40%)	299770 (0.83%)	9 (0.00%)	1621 (0.00%)	22338647 (62.10%)	8464170 (23.53%)	3090670 (8.59%)	17876 (0.05%)	147970 (0.41%)	912774 (2.54%)
LH-1	36451714	520245 (1.43%)	14974 (0.04%)	6436 (0.02%)	11602 (0.03%)	76601 (0.21%)	14548 (0.04%)	2243 (0.01%)	1588 (0.00%)	22 (0.00%)	291 (0.00%)	25965465 (71.23%)	5375722 (14.75%)	3642238 (9.99%)	33063 (0.09%)	84862 (0.23%)	701814 (1.93%)
LH-2	30275355	514793 (1.70%)	14545 (0.05%)	5090 (0.02%)	9122 (0.03%)	82237 (0.27%)	12149 (0.04%)	2169 (0.01%)	1392 (0.00%)	11 (0.00%)	322 (0.00%)	21397453 (70.68%)	4375647 (14.45%)	3089038 (10.20%)	25841 (0.09%)	72266 (0.24%)	673280 (2.22%)
LH-3	33190471	673892 (2.03%)	20033 (0.06%)	7129 (0.02%)	10154 (0.03%)	99860 (0.30%)	14708 (0.04%)	3494 (0.01%)	1305 (0.00%)	24 (0.00%)	304 (0.00%)	23679257 (71.34%)	4622819 (13.93%)	3058508 (9.22%)	27514 (0.08%)	91151 (0.27%)	880319 (2.65%)
HH-1	33845038	600439 (1.77%)	17964 (0.05%)	6551 (0.02%)	12005 (0.04%)	97092 (0.29%)	13195 (0.04%)	2414 (0.01%)	1472 (0.00%)	19 (0.00%)	306 (0.00%)	24118239 (71.26%)	4721003 (13.95%)	3310475 (9.78%)	28777 (0.09%)	79976 (0.24%)	835111 (2.47%)
HH-2	43348432	772124 (1.78%)	23739 (0.05%)	7684 (0.02%)	14299 (0.03%)	117636 (0.27%)	17218 (0.04%)	2964 (0.01%)	1676 (0.00%)	17 (0.00%)	431 (0.00%)	30867343 (71.21%)	6266559 (14.46%)	4187578 (9.66%)	38840 (0.09%)	104756 (0.24%)	925568 (2.14%)
HH-3	36735307	560953 (1.53%)	19058 (0.05%)	8075 (0.02%)	10891 (0.03%)	79301 (0.22%)	12243 (0.03%)	2719 (0.01%)	1481 (0.00%)	24 (0.00%)	325 (0.00%)	27526285 (74.93%)	4992060 (13.59%)	2620813 (7.13%)	27946 (0.08%)	90047 (0.25%)	783086 (2.13%)
HP-1	31543685	448631 (1.42%)	13883 (0.04%)	9228 (0.03%)	12013 (0.04%)	84548 (0.27%)	16271 (0.05%)	2546 (0.01%)	1325 (0.00%)	21 (0.00%)	237 (0.00%)	21930814 (69.53%)	5540196 (17.56%)	2600473 (8.24%)	26515 (0.08%)	69535 (0.22%)	787449 (2.50%)
HP-2	45132234	456175 (1.01%)	14641 (0.03%)	6914 (0.02%)	14326 (0.03%)	65648 (0.15%)	16362 (0.04%)	1972 (0.00%)	1528 (0.00%)	23 (0.00%)	316 (0.00%)	30413448 (67.39%)	8962133 (19.86%)	4245577 (9.41%)	40743 (0.09%)	73403 (0.16%)	819025 (1.81%)
HP-3	34516868	351830 (1.02%)	13304 (0.04%)	8110 (0.02%)	10839 (0.03%)	44270 (0.13%)	11201 (0.03%)	1951 (0.01%)	1071 (0.00%)	16 (0.00%)	163 (0.00%)	24206469 (70.13%)	6749296 (19.55%)	2393079 (6.93%)	25527 (0.07%)	66053 (0.19%)	633689 (1.84%)
HO-1	46590737	848104 (1.82%)	16613 (0.04%)	11415 (0.02%)	37029 (0.08%)	51494 (0.11%)	20721 (0.04%)	84328 (0.18%)	168116 (0.36%)	3 (0.00%)	1000 (0.00%)	31109292 (66.77%)	10364634 (22.25%)	2671630 (5.73%)	28621 (0.06%)	168646 (0.36%)	1009091 (2.17%)
HO-2	29416637	438160 (1.49%)	11255 (0.04%)	6848 (0.02%)	23250 (0.08%)	35840 (0.12%)	26645 (0.09%)	145349 (0.49%)	294688 (1.00%)	22 (0.00%)	1634 (0.01%)	19667239 (66.86%)	6341981 (21.56%)	1395558 (4.74%)	18897 (0.06%)	159832 (0.54%)	849439 (2.89%)
HO-3	33399799	955575 (2.86%)	11492 (0.03%)	17869 (0.05%)	30183 (0.09%)	34131 (0.10%)	20433 (0.06%)	108169 (0.32%)	222441 (0.67%)	10 (0.00%)	1483 (0.00%)	22751888 (68.12%)	6701353 (20.06%)	1504957 (4.51%)	20283 (0.06%)	140940 (0.42%)	878592 (2.63%)
All	629596293	10449518 (1.66%)	348770 (0.06%)	228362 (0.04%)	373276 (0.06%)	1494771 (0.24%)	414939 (0.07%)	748186 (0.12%)	1477092 (0.23%)	305 (0.00%)	11643 (0.00%)	427635661 (67.92%)	114698935 (18.22%)	49761492 (7.90%)	462911 (0.07%)	1904340 (0.30%)	19586092 (3.11%)
NOTE: Sample, Sample name; Total_Abundance, Total clean tag count; rRNA_, scRNA_, snRNA_, snoRNA_, and tRNA_Abundance, Tag abundance and proportion of various non-coding RNAs; Exon_Abundance, Tag abundance and proportion mapped to exons; LTR_, LINE_, SINE_, and DNA_Abundance, Abundance and proportion of various repetitive sequences; Exist_miRNA_Abundance, Tag abundance of miRNAs in miRBase of chi…

## Sheet: Supplementary Table 6
Supplementary Table 6 GO functional enrichment results of trans-target genes of DE lncRNAs in the hypothalamus, pituitary, and ovary tissues
Hypothalamus				Pituitary				Ovary
GO ID	Class	Descrption	Pvalue	GO ID	Class	Descrption	Pvalue	GO ID	Class	Descrption	Pvalue
GO:0007049	Biological Process	cell cycle	1.81e-13	GO:0044424	Cellular Component	intracellular part	2.24e-38	GO:0005200	Molecular Function	structural constituent of cytoskeleton	3.42e-15
GO:0005694	Cellular Component	chromosome	4.33e-12	GO:0005622	Cellular Component	intracellular	3.16e-38	GO:0005882	Cellular Component	intermediate filament	3.32e-14
GO:1903047	Biological Process	mitotic cell cycle process	6.09e-12	GO:0007049	Biological Process	cell cycle	9.11e-31	GO:0045111	Cellular Component	intermediate filament cytoskeleton	2.35e-13
GO:0022402	Biological Process	cell cycle process	7.72e-12	GO:0005634	Cellular Component	nucleus	1.58e-29	GO:0004984	Molecular Function	olfactory receptor activity	5.88e-11
GO:0006260	Biological Process	DNA replication	8.6e-12	GO:0043229	Cellular Component	intracellular organelle	2.31e-29	GO:0099513	Cellular Component	polymeric cytoskeletal fiber	9.22e-10
GO:0044424	Cellular Component	intracellular part	1.54e-11	GO:0022402	Biological Process	cell cycle process	4.47e-29	GO:0050911	Biological Process	detection of chemical stimulus involved in sensory perception of smell	2.72e-09
GO:0005622	Cellular Component	intracellular	1.66e-11	GO:0043227	Cellular Component	membrane-bounded organelle	4.54e-27	GO:0005198	Molecular Function	structural molecule activity	3.82e-09
GO:0000278	Biological Process	mitotic cell cycle	3.47e-11	GO:0043226	Cellular Component	organelle	1.49e-26	GO:0050907	Biological Process	detection of chemical stimulus involved in sensory perception	4.61e-09
GO:0043228	Cellular Component	non-membrane-bounded organelle	4.97e-11	GO:0005694	Cellular Component	chromosome	1.7e-26	GO:0007608	Biological Process	sensory perception of smell	6.87e-09
GO:0043232	Cellular Component	intracellular non-membrane-bounded organelle	4.97e-11	GO:0044428	Cellular Component	nuclear part	4.34e-26	GO:0009593	Biological Process	detection of chemical stimulus	1.71e-08
GO:0051276	Biological Process	chromosome organization	7.45e-11	GO:0051276	Biological Process	chromosome organization	5.4e-26	GO:0099512	Cellular Component	supramolecular fiber	3.04e-08
GO:0006261	Biological Process	DNA-dependent DNA replication	9.58e-11	GO:0043231	Cellular Component	intracellular membrane-bounded organelle	2.2e-25	GO:0099080	Cellular Component	supramolecular complex	3.2e-08
GO:0044427	Cellular Component	chromosomal part	9.64e-11	GO:0044446	Cellular Component	intracellular organelle part	3.73e-25	GO:0099081	Cellular Component	supramolecular polymer	3.2e-08
GO:0006270	Biological Process	DNA replication initiation	2.78e-10	GO:0031981	Cellular Component	nuclear lumen	8.73e-25	GO:0007606	Biological Process	sensory perception of chemical stimulus	3.83e-08
GO:0098687	Cellular Component	chromosomal region	7.68e-10	GO:0044422	Cellular Component	organelle part	5.82e-24	GO:0050906	Biological Process	detection of stimulus involved in sensory perception	9.1e-08
GO:0007059	Biological Process	chromosome segregation	8.11e-10	GO:1903047	Biological Process	mitotic cell cycle process	2.86e-23	GO:0042571	Cellular Component	immunoglobulin complex, circulating	2.41e-07
GO:0051726	Biological Process	regulation of cell cycle	1.06e-09	GO:0044427	Cellular Component	chromosomal part	4.88e-23	GO:0006910	Biological Process	phagocytosis, recognition	2.65e-07
GO:0000280	Biological Process	nuclear division	2.06e-09	GO:0000278	Biological Process	mitotic cell cycle	1.87e-22	GO:0006958	Biological Process	complement activation, classical pathway	2.65e-07
GO:0140014	Biological Process	mitotic nuclear division	2.27e-09	GO:0031974	Cellular Component	membrane-enclosed lumen	3.67e-22	GO:0019814	Cellular Component	immunoglobulin complex	2.85e-07
GO:0098813	Biological Process	nuclear chromosome segregation	7.44e-09	GO:0043233	Cellular Component	organelle lumen	3.67e-22	GO:0005549	Molecular Function	odorant binding	3.23e-07
GO:0006259	Biological Process	DNA metabolic process	8.32e-09	GO:0070013	Cellular Component	intracellular organelle lumen	3.67e-22	GO:0034987	Molecular Function	immunoglobulin receptor binding	3.75e-07
GO:0031981	Cellular Component	nuclear lumen	1.4e-08	GO:0005654	Cellular Component	nucleoplasm	7.09e-22	GO:0002455	Biological Process	humoral immune response mediated by circulating immunoglobulin	3.86e-07
GO:0044772	Biological Process	mitotic cell cycle phase transition	1.66e-08	GO:0007059	Biological Process	chromosome segregation	4.05e-21	GO:0003823	Molecular Function	antigen binding	5.18e-07
GO:0044428	Cellular Component	nuclear part	1.71e-08	GO:0098687	Cellular Component	chromosomal region	1.37e-20	GO:0006911	Biological Process	phagocytosis, engulfment	7.22e-07
GO:0007346	Biological Process	regulation of mitotic cell cycle	1.85e-08	GO:0043228	Cellular Component	non-membrane-bounded organelle	1.6e-20	GO:0006956	Biological Process	complement activation	9.35e-07
GO:0048285	Biological Process	organelle fission	3.13e-08	GO:0043232	Cellular Component	intracellular non-membrane-bounded organelle	1.6e-20	GO:0099024	Biological Process	plasma membrane invagination	1.13e-06
GO:0044770	Biological Process	cell cycle phase transition	3.93e-08	GO:0000280	Biological Process	nuclear division	1.99e-20	GO:0050853	Biological Process	B cell receptor signaling pathway	1.35e-06
GO:0000775	Cellular Component	chromosome, centromeric region	4.34e-08	GO:0048285	Biological Process	organelle fission	6.94e-20	GO:0072376	Biological Process	protein activation cascade	1.44e-06
GO:0000819	Biological Process	sister chromatid segregation	5.18e-08	GO:0005623	Cellular Component	cell	8.65e-20	GO:0051606	Biological Process	detection of stimulus	1.46e-06
GO:0031974	Cellular Component	membrane-enclosed lumen	6.81e-08	GO:0044464	Cellular Component	cell part	8.65e-20	GO:0010324	Biological Process	membrane invagination	1.52e-06
GO:0043233	Cellular Component	organelle lumen	6.81e-08	GO:0006259	Biological Process	DNA metabolic process	2.28e-19	GO:0009897	Cellular Component	external side of plasma membrane	3e-06
GO:0070013	Cellular Component	intracellular organelle lumen	6.81e-08	GO:0006260	Biological Process	DNA replication	3.4e-18	GO:0050871	Biological Process	positive regulation of B cell activation	3.29e-06
GO:0000070	Biological Process	mitotic sister chromatid segregation	7.03e-08	GO:0000775	Cellular Component	chromosome, centromeric region	6.53e-17	GO:0008037	Biological Process	cell recognition	3.84e-06
GO:1901990	Biological Process	regulation of mitotic cell cycle phase transition	1.08e-07	GO:0098813	Biological Process	nuclear chromosome segregation	1.07e-16	GO:0016064	Biological Process	immunoglobulin mediated immune response	4.46e-06
GO:0000776	Cellular Component	kinetochore	1.19e-07	GO:0051321	Biological Process	meiotic cell cycle	1.17e-15	GO:0019724	Biological Process	B cell mediated immunity	4.46e-06
GO:0010564	Biological Process	regulation of cell cycle process	1.58e-07	GO:0006996	Biological Process	organelle organization	1.25e-15	GO:0006959	Biological Process	humoral immune response	1.02e-05
GO:0003676	Molecular Function	nucleic acid binding	1.64e-07	GO:0090304	Biological Process	nucleic acid metabolic process	2.31e-15	GO:0050864	Biological Process	regulation of B cell activation	1.11e-05
GO:1901987	Biological Process	regulation of cell cycle phase transition	1.76e-07	GO:0051726	Biological Process	regulation of cell cycle	5.15e-15	GO:0007186	Biological Process	G protein-coupled receptor signaling pathway	2.43e-05
GO:0005634	Cellular Component	nucleus	1.79e-07	GO:0044260	Biological Process	cellular macromolecule metabolic process	1.15e-14	GO:0042742	Biological Process	defense response to bacterium	2.44e-05
GO:0044446	Cellular Component	intracellular organelle part	2.14e-07	GO:1903046	Biological Process	meiotic cell cycle process	1.53e-14	GO:0005615	Cellular Component	extracellular space	2.72e-05
GO:0043229	Cellular Component	intracellular organelle	2.26e-07	GO:0006261	Biological Process	DNA-dependent DNA replication	1.59e-14	GO:0050851	Biological Process	antigen receptor-mediated signaling pathway	2.82e-05
GO:0044422	Cellular Component	organelle part	2.69e-07	GO:0000776	Cellular Component	kinetochore	2.2e-14	GO:0006909	Biological Process	phagocytosis	3.36e-05
GO:0005654	Cellular Component	nucleoplasm	2.94e-07	GO:0006281	Biological Process	DNA repair	2.64e-14	GO:0007600	Biological Process	sensory perception	4.33e-05
GO:0032508	Biological Process	DNA duplex unwinding	3.1e-07	GO:0006974	Biological Process	cellular response to DNA damage stimulus	3.36e-14	GO:0002429	Biological Process	immune response-activating cell surface receptor signaling pathway	4.41e-05
GO:0033044	Biological Process	regulation of chromosome organization	5.11e-07	GO:0140013	Biological Process	meiotic nuclear division	3.42e-14	GO:0004930	Molecular Function	G protein-coupled receptor activity	4.59e-05
GO:0005623	Cellular Component	cell	6.65e-07	GO:0000819	Biological Process	sister chromatid segregation	1.02e-13	GO:0002768	Biological Process	immune response-regulating cell surface receptor signaling pathway	5.2e-05
GO:0044464	Cellular Component	cell part	6.65e-07	GO:0140014	Biological Process	mitotic nuclear division	1.23e-13	GO:0002449	Biological Process	lymphocyte mediated immunity	5.72e-05
GO:0042555	Cellular Component	MCM complex	8.63e-07	GO:0000070	Biological Process	mitotic sister chromatid segregation	4.3e-13	GO:0098552	Cellular Component	side of membrane	6.53e-05
GO:0051306	Biological Process	mitotic sister chromatid separation	9.45e-07	GO:0003676	Molecular Function	nucleic acid binding	4.43e-13	GO:0002460	Biological Process	adaptive immune response based on somatic recombination of immune receptors built from immunoglobulin superfamily domains	8.5e-05
GO:0032392	Biological Process	DNA geometric change	1.12e-06	GO:0140097	Molecular Function	catalytic activity, acting on DNA	6.08e-13	GO:0051251	Biological Process	positive regulation of lymphocyte activation	9.56e-05
GO:1901988	Biological Process	negative regulation of cell cycle phase transition	1.46e-06	GO:0008094	Molecular Function	DNA-dependent ATPase activity	1.38e-12	GO:0002443	Biological Process	leukocyte mediated immunity	0.000126585
GO:0043226	Cellular Component	organelle	1.66e-06	GO:0043170	Biological Process	macromolecule metabolic process	2.85e-12	GO:0042113	Biological Process	B cell activation	0.000126585
GO:0051383	Biological Process	kinetochore organization	1.88e-06	GO:0044454	Cellular Component	nuclear chromosome part	4.86e-12	GO:0002696	Biological Process	positive regulation of leukocyte activation	0.000148823
GO:0140097	Molecular Function	catalytic activity, acting on DNA	2.44e-06	GO:0006139	Biological Process	nucleobase-containing compound metabolic process	4.98e-12	GO:0050867	Biological Process	positive regulation of cell activation	0.000165339
GO:0071103	Biological Process	DNA conformation change	2.94e-06	GO:0006302	Biological Process	double-strand break repair	1.95e-11	GO:0002250	Biological Process	adaptive immune response	0.000169692
GO:1901991	Biological Process	negative regulation of mitotic cell cycle phase transition	3.54e-06	GO:0044772	Biological Process	mitotic cell cycle phase transition	1.98e-11	GO:0005856	Cellular Component	cytoskeleton	0.000210999
GO:0097159	Molecular Function	organic cyclic compound binding	3.92e-06	GO:0034470	Biological Process	ncRNA processing	3.08e-11	GO:0004888	Molecular Function	transmembrane signaling receptor activity	0.000213233
GO:0007091	Biological Process	metaphase/anaphase transition of mitotic cell cycle	5.05e-06	GO:0005819	Cellular Component	spindle	4.04e-11	GO:0044421	Cellular Component	extracellular region part	0.000363031
GO:0010965	Biological Process	regulation of mitotic sister chromatid separation	5.05e-06	GO:0010564	Biological Process	regulation of cell cycle process	4.81e-11	GO:0044430	Cellular Component	cytoskeletal part	0.000371896
GO:0007093	Biological Process	mitotic cell cycle checkpoint	5.96e-06	GO:0051052	Biological Process	regulation of DNA metabolic process	4.95e-11	GO:0002757	Biological Process	immune response-activating signal transduction	0.000496517
GO:2001251	Biological Process	negative regulation of chromosome organization	5.97e-06	GO:0000228	Cellular Component	nuclear chromosome	5.18e-11	GO:0098542	Biological Process	defense response to other organism	0.000507056
GO:0044784	Biological Process	metaphase/anaphase transition of cell cycle	7.39e-06	GO:0005737	Cellular Component	cytoplasm	5.4e-11	GO:0038023	Molecular Function	signaling receptor activity	0.000539228
GO:1901363	Molecular Function	heterocyclic compound binding	7.59e-06	GO:0006725	Biological Process	cellular aromatic compound metabolic process	5.67e-11	GO:0002764	Biological Process	immune response-regulating signaling pathway	0.000562464
GO:0005488	Molecular Function	binding	7.92e-06	GO:0071840	Biological Process	cellular component organization or biogenesis	5.72e-11	GO:0060089	Molecular Function	molecular transducer activity	0.000700137
GO:0010948	Biological Process	negative regulation of cell cycle process	8.74e-06	GO:1901360	Biological Process	organic cyclic compound metabolic process	6.4e-11	GO:0051249	Biological Process	regulation of lymphocyte activation	0.000729383
GO:0000075	Biological Process	cell cycle checkpoint	8.75e-06	GO:0046483	Biological Process	heterocycle metabolic process	7.56e-11	GO:0009986	Cellular Component	cell surface	0.000742941
GO:0034508	Biological Process	centromere complex assembly	1.11e-05	GO:0006275	Biological Process	regulation of DNA replication	1.02e-10	GO:0002253	Biological Process	activation of immune response	0.00106072
GO:1905818	Biological Process	regulation of chromosome separation	1.26e-05	GO:0044770	Biological Process	cell cycle phase transition	1.7e-10	GO:0005576	Cellular Component	extracellular region	0.00108845
GO:0007052	Biological Process	mitotic spindle organization	1.46e-05	GO:0005515	Molecular Function	protein binding	2.46e-10	GO:0009617	Biological Process	response to bacterium	0.00133306
GO:0007088	Biological Process	regulation of mitotic nuclear division	1.48e-05	GO:0072686	Cellular Component	mitotic spindle	4.17e-10	GO:0002694	Biological Process	regulation of leukocyte activation	0.00147595
GO:0006996	Biological Process	organelle organization	1.56e-05	GO:0005488	Molecular Function	binding	4.48e-10	GO:0006897	Biological Process	endocytosis	0.00153623
GO:0051304	Biological Process	chromosome separation	1.8e-05	GO:0000793	Cellular Component	condensed chromosome	5.88e-10	GO:0050865	Biological Process	regulation of cell activation	0.00191617
GO:0065004	Biological Process	protein-DNA complex assembly	2.31e-05	GO:0019899	Molecular Function	enzyme binding	6.41e-10	GO:0045087	Biological Process	innate immune response	0.00210534
GO:0000922	Cellular Component	spindle pole	2.5e-05	GO:0034660	Biological Process	ncRNA metabolic process	8.8e-10	GO:0050877	Biological Process	nervous system process	0.00262792
GO:0005819	Cellular Component	spindle	2.75e-05	GO:0033554	Biological Process	cellular response to stress	9.43e-10	GO:0050778	Biological Process	positive regulation of immune response	0.00413611
GO:0033047	Biological Process	regulation of mitotic sister chromatid segregation	2.84e-05	GO:1901363	Molecular Function	heterocyclic compound binding	1.22e-09	GO:0002252	Biological Process	immune effector process	0.00459428
GO:0030071	Biological Process	regulation of mitotic metaphase/anaphase transition	3.1e-05	GO:0097159	Molecular Function	organic cyclic compound binding	1.24e-09	GO:0098657	Biological Process	import into cell	0.00478084
GO:0045930	Biological Process	negative regulation of mitotic cell cycle	3.15e-05	GO:0007346	Biological Process	regulation of mitotic cell cycle	2.41e-09	GO:0018190	Biological Process	protein octanoylation	0.00497391
GO:0031297	Biological Process	replication fork processing	4.33e-05	GO:0009057	Biological Process	macromolecule catabolic process	2.55e-09	GO:0018191	Biological Process	peptidyl-serine octanoylation	0.00497391
GO:1902099	Biological Process	regulation of metaphase/anaphase transition of cell cycle	4.36e-05	GO:0042254	Biological Process	ribosome biogenesis	2.78e-09	GO:0090290	Biological Process	positive regulation of osteoclast proliferation	0.00497391
GO:1902850	Biological Process	microtubule cytoskeleton organization involved in mitosis	4.44e-05	GO:0034641	Biological Process	cellular nitrogen compound metabolic process	2.98e-09	GO:0005130	Molecular Function	granulocyte colony-stimulating factor receptor binding	0.00559231
GO:0005829	Cellular Component	cytosol	5.07e-05	GO:1901990	Biological Process	regulation of mitotic cell cycle phase transition	4.27e-09	GO:0031856	Molecular Function	parathyroid hormone receptor binding	0.00559231
GO:0000793	Cellular Component	condensed chromosome	6.06e-05	GO:0010604	Biological Process	positive regulation of macromolecule metabolic process	4.76e-09	GO:0031857	Molecular Function	type 1 parathyroid hormone receptor binding	0.00559231
GO:0043231	Cellular Component	intracellular membrane-bounded organelle	6.26e-05	GO:0051983	Biological Process	regulation of chromosome segregation	6.64e-09	GO:0071944	Cellular Component	cell periphery	0.00684233
GO:0003964	Molecular Function	RNA-directed DNA polymerase activity	6.28e-05	GO:0016072	Biological Process	rRNA metabolic process	6.78e-09	GO:0046649	Biological Process	lymphocyte activation	0.00698378
GO:0043227	Cellular Component	membrane-bounded organelle	6.58e-05	GO:0005829	Cellular Component	cytosol	7.63e-09	GO:0002684	Biological Process	positive regulation of immune system process	0.00849238
GO:0045005	Biological Process	DNA-dependent DNA replication maintenance of fidelity	6.88e-05	GO:0051173	Biological Process	positive regulation of nitrogen compound metabolic process	8.16e-09	GO:0044425	Cellular Component	membrane part	0.0091521
GO:0051783	Biological Process	regulation of nuclear division	7.12e-05	GO:0032991	Cellular Component	protein-containing complex	1e-08	GO:0050776	Biological Process	regulation of immune response	0.0097738
GO:0090307	Biological Process	mitotic spindle assembly	7.63e-05	GO:0009893	Biological Process	positive regulation of metabolic process	1.04e-08	GO:0061024	Biological Process	membrane organization	0.00987908
GO:0007094	Biological Process	mitotic spindle assembly checkpoint	8.54e-05	GO:0033036	Biological Process	macromolecule localization	1.3e-08	GO:0006030	Biological Process	chitin metabolic process	0.00992348
GO:0071173	Biological Process	spindle assembly checkpoint	8.54e-05	GO:0006364	Biological Process	rRNA processing	1.3e-08	GO:0006032	Biological Process	chitin catabolic process	0.00992348
GO:0071174	Biological Process	mitotic spindle checkpoint	8.54e-05	GO:0009059	Biological Process	macromolecule biosynthetic process	1.37e-08	GO:0043252	Biological Process	sodium-independent organic anion transport	0.00992348
GO:0008017	Molecular Function	microtubule binding	9.79e-05	GO:0022613	Biological Process	ribonucleoprotein complex biogenesis	1.47e-08	GO:0090289	Biological Process	regulation of osteoclast proliferation	0.00992348
GO:0033045	Biological Process	regulation of sister chromatid segregation	9.99e-05	GO:0006807	Biological Process	nitrogen compound metabolic process	1.53e-08	GO:0004568	Molecular Function	chitinase activity	0.0111538
GO:0031577	Biological Process	spindle checkpoint	0.000105261	GO:0034613	Biological Process	cellular protein localization	1.66e-08	GO:0015347	Molecular Function	sodium-independent organic anion transmembrane transporter activity	0.0111538
GO:0000723	Biological Process	telomere maintenance	0.000106742	GO:0034645	Biological Process	cellular macromolecule biosynthetic process	1.75e-08	GO:0007165	Biological Process	signal transduction	0.0114972
GO:0034061	Molecular Function	DNA polymerase activity	0.000106787	GO:0051171	Biological Process	regulation of nitrogen compound metabolic process	1.79e-08	GO:0051707	Biological Process	response to other organism	0.0115604
GO:0010639	Biological Process	negative regulation of organelle organization	0.000107388	GO:0000075	Biological Process	cell cycle checkpoint	1.81e-08	GO:0043207	Biological Process	response to external biotic stimulus	0.0116794
GO:0045786	Biological Process	negative regulation of cell cycle	0.000108652	GO:0006310	Biological Process	DNA recombination	1.84e-08	GO:0009607	Biological Process	response to biotic stimulus	0.0142531
GO:0005635	Cellular Component	nuclear envelope	0.000109421	GO:0007051	Biological Process	spindle organization	1.97e-08	GO:0045321	Biological Process	leukocyte activation	0.0142531
GO:0045841	Biological Process	negative regulation of mitotic metaphase/anaphase transition	0.000128679	GO:0044237	Biological Process	cellular metabolic process	2.03e-08	GO:0008594	Biological Process	photoreceptor cell morphogenesis	0.0148488
GO:2000816	Biological Process	negative regulation of mitotic sister chromatid separation	0.000128679	GO:0031325	Biological Process	positive regulation of cellular metabolic process	2.15e-08	GO:0010496	Biological Process	intercellular transport	0.0148488
GO:0032200	Biological Process	telomere organization	0.00013315	GO:0051641	Biological Process	cellular localization	2.19e-08	GO:0070471	Biological Process	uterine smooth muscle contraction	0.0148488
GO:0010389	Biological Process	regulation of G2/M transition of mitotic cell cycle	0.000145371	GO:0045786	Biological Process	negative regulation of cell cycle	2.19e-08	GO:0070472	Biological Process	regulation of uterine smooth muscle contraction	0.0148488
GO:0051382	Biological Process	kinetochore assembly	0.000148605	GO:0070727	Biological Process	cellular macromolecule localization	2.58e-08	GO:0071864	Biological Process	positive regulation of cell proliferation in bone marrow	0.0148488
GO:2000641	Biological Process	regulation of early endosome to late endosome transport	0.000150385	GO:1901987	Biological Process	regulation of cell cycle phase transition	2.58e-08	GO:0071865	Biological Process	regulation of apoptotic process in bone marrow	0.0148488
GO:0051983	Biological Process	regulation of chromosome segregation	0.000183086	GO:0080090	Biological Process	regulation of primary metabolic process	2.59e-08	GO:0071866	Biological Process	negative regulation of apoptotic process in bone marrow	0.0148488
GO:1902100	Biological Process	negative regulation of metaphase/anaphase transition of cell cycle	0.000188187	GO:1905818	Biological Process	regulation of chromosome separation	3.13e-08	GO:1901072	Biological Process	glucosamine-containing compound catabolic process	0.0148488
GO:1905819	Biological Process	negative regulation of chromosome separation	0.000188187	GO:0044784	Biological Process	metaphase/anaphase transition of cell cycle	3.36e-08	GO:1990349	Biological Process	gap junction-mediated intercellular transport	0.0148488
GO:0005876	Cellular Component	spindle microtubule	0.000215353	GO:0051306	Biological Process	mitotic sister chromatid separation	3.36e-08	GO:0016021	Cellular Component	integral component of membrane	0.0161598
GO:0000226	Biological Process	microtubule cytoskeleton organization	0.000218254	GO:0008104	Biological Process	protein localization	3.64e-08	GO:0004995	Molecular Function	tachykinin receptor activity	0.0166846
GO:0003777	Molecular Function	microtubule motor activity	0.000218539	GO:0045935	Biological Process	positive regulation of nucleobase-containing compound metabolic process	4.27e-08	GO:0007010	Biological Process	cytoskeleton organization	0.0173549
GO:1990939	Molecular Function	ATP-dependent microtubule motor activity	0.000218539	GO:0031323	Biological Process	regulation of cellular metabolic process	4.71e-08	GO:0002158	Biological Process	osteoclast proliferation	0.0197501
GO:0007051	Biological Process	spindle organization	0.00021891	GO:0016043	Biological Process	cellular component organization	4.73e-08	GO:0046348	Biological Process	amino sugar catabolic process	0.0197501
GO:0071824	Biological Process	protein-DNA complex subunit organization	0.00021891	GO:0007127	Biological Process	meiosis I	4.83e-08	GO:0071838	Biological Process	cell proliferation in bone marrow	0.0197501
GO:0001130	Molecular Function	bacterial-type RNA polymerase transcription factor activity, sequence-specific DNA binding	0.000219401	GO:0051304	Biological Process	chromosome separation	4.83e-08	GO:0071839	Biological Process	apoptotic process in bone marrow	0.0197501
GO:0007017	Biological Process	microtubule-based process	0.000227249	GO:0061982	Biological Process	meiosis I cell cycle process	4.83e-08	GO:0071863	Biological Process	regulation of cell proliferation in bone marrow	0.0197501
GO:0031570	Biological Process	DNA integrity checkpoint	0.000230059	GO:0007091	Biological Process	metaphase/anaphase transition of mitotic cell cycle	6.05e-08	GO:0042622	Cellular Component	photoreceptor outer segment membrane	0.0213976
GO:0007517	Biological Process	muscle organ development	0.000248015	GO:0010965	Biological Process	regulation of mitotic sister chromatid separation	6.05e-08	GO:0003008	Biological Process	system process	0.0219606
GO:0009059	Biological Process	macromolecule biosynthetic process	0.000273334	GO:0090329	Biological Process	regulation of DNA-dependent DNA replication	6.18e-08	GO:0001775	Biological Process	cell activation	0.0220598
GO:0034645	Biological Process	cellular macromolecule biosynthetic process	0.000289066	GO:0003678	Molecular Function	DNA helicase activity	6.35e-08	GO:0090502	Biological Process	RNA phosphodiester bond hydrolysis, endonucleolytic	0.0222696
GO:0000228	Cellular Component	nuclear chromosome	0.000315378	GO:0043412	Biological Process	macromolecule modification	6.36e-08	GO:0031224	Cellular Component	intrinsic component of membrane	0.0224651
GO:0033048	Biological Process	negative regulation of mitotic sister chromatid segregation	0.000317291	GO:0005730	Cellular Component	nucleolus	7.43e-08	GO:0043023	Molecular Function	ribosomal large subunit binding	0.0276549
GO:0006278	Biological Process	RNA-dependent DNA biosynthetic process	0.000353082	GO:0051054	Biological Process	positive regulation of DNA metabolic process	7.85e-08	GO:0060732	Biological Process	positive regulation of inositol phosphate biosynthetic process	0.0294807
GO:1902749	Biological Process	regulation of cell cycle G2/M phase transition	0.000353082	GO:0007098	Biological Process	centrosome cycle	9.35e-08	GO:1902093	Biological Process	positive regulation of flagellated sperm motility	0.0294807
GO:0005874	Cellular Component	microtubule	0.000360356	GO:1902099	Biological Process	regulation of metaphase/anaphase transition of cell cycle	1.01e-07	GO:0023052	Biological Process	signaling	0.0311983
GO:0071459	Biological Process	protein localization to chromosome, centromeric region	0.00036328	GO:0003697	Molecular Function	single-stranded DNA binding	1.27e-07	GO:0061827	Cellular Component	sperm head	0.0319268
GO:0033046	Biological Process	negative regulation of sister chromatid segregation	0.000373395	GO:0003723	Molecular Function	RNA binding	1.31e-07	GO:0008061	Molecular Function	chitin binding	0.0330947
GO:0044818	Biological Process	mitotic G2/M transition checkpoint	0.00038313	GO:0010557	Biological Process	positive regulation of macromolecule biosynthetic process	1.74e-07	GO:0008494	Molecular Function	translation activator activity	0.0330947
GO:0015630	Cellular Component	microtubule cytoskeleton	0.00038645	GO:0019219	Biological Process	regulation of nucleobase-containing compound metabolic process	1.75e-07	GO:0005886	Cellular Component	plasma membrane	0.0331219
GO:0071840	Biological Process	cellular component organization or biogenesis	0.000420808	GO:0034501	Biological Process	protein localization to kinetochore	1.78e-07	GO:0016891	Molecular Function	endoribonuclease activity, producing 5'-phosphomonoesters	0.0334713
GO:0005643	Cellular Component	nuclear pore	0.000469388	GO:0030071	Biological Process	regulation of mitotic metaphase/anaphase transition	1.82e-07	GO:0001650	Cellular Component	fibrillar center	0.03361
GO:0014706	Biological Process	striated muscle tissue development	0.000479655	GO:0000723	Biological Process	telomere maintenance	1.92e-07	GO:0007154	Biological Process	cell communication	0.0350989
GO:0005515	Molecular Function	protein binding	0.000481941	GO:0034502	Biological Process	protein localization to chromosome	1.95e-07	GO:0006955	Biological Process	immune response	0.0355283
GO:0006275	Biological Process	regulation of DNA replication	0.000497153	GO:0044265	Biological Process	cellular macromolecule catabolic process	2.02e-07	GO:0090501	Biological Process	RNA phosphodiester bond hydrolysis	0.0372812
GO:0034502	Biological Process	protein localization to chromosome	0.000497153	GO:0032392	Biological Process	DNA geometric change	2.06e-07	GO:0044459	Cellular Component	plasma membrane part	0.0381374
GO:0070925	Biological Process	organelle assembly	0.00050321	GO:0033044	Biological Process	regulation of chromosome organization	2.39e-07	GO:0016893	Molecular Function	endonuclease activity, active with either ribo- or deoxyribonucleic acids and producing 5'-phosphomonoesters	0.038351
GO:0051985	Biological Process	negative regulation of chromosome segregation	0.000509333	GO:0044786	Biological Process	cell cycle DNA replication	2.63e-07	GO:0015250	Molecular Function	water channel activity	0.0385045
GO:0007098	Biological Process	centrosome cycle	0.000522798	GO:0019222	Biological Process	regulation of metabolic process	2.87e-07	GO:0010919	Biological Process	regulation of inositol phosphate biosynthetic process	0.0391164
GO:0000086	Biological Process	G2/M transition of mitotic cell cycle	0.000529074	GO:0046907	Biological Process	intracellular transport	2.99e-07	GO:0010960	Biological Process	magnesium ion homeostasis	0.0391164
GO:0005813	Cellular Component	centrosome	0.000553935	GO:0071897	Biological Process	DNA biosynthetic process	3.14e-07	GO:0045725	Biological Process	positive regulation of glycogen biosynthetic process	0.0391164
GO:0051310	Biological Process	metaphase plate congression	0.00059068	GO:0044451	Cellular Component	nucleoplasm part	3.15e-07	GO:1901317	Biological Process	regulation of flagellated sperm motility	0.0391164
GO:0051225	Biological Process	spindle assembly	0.000617648	GO:0009891	Biological Process	positive regulation of biosynthetic process	3.24e-07	GO:0004521	Molecular Function	endoribonuclease activity	0.0435746
GO:0043515	Molecular Function	kinetochore binding	0.000644277	GO:0045005	Biological Process	DNA-dependent DNA replication maintenance of fidelity	3.44e-07	GO:0007202	Biological Process	activation of phospholipase C activity	0.0438988
GO:0061676	Molecular Function	importin-alpha family protein binding	0.000644277	GO:0060255	Biological Process	regulation of macromolecule metabolic process	3.73e-07	GO:0007289	Biological Process	spermatid nucleus differentiation	0.0438988
GO:1903046	Biological Process	meiotic cell cycle process	0.000675413	GO:0032508	Biological Process	DNA duplex unwinding	3.77e-07	GO:0035845	Biological Process	photoreceptor cell outer segment organization	0.0438988
GO:0008092	Molecular Function	cytoskeletal protein binding	0.000687414	GO:0032200	Biological Process	telomere organization	3.82e-07	GO:0055062	Biological Process	phosphate ion homeostasis	0.0438988
GO:0015631	Molecular Function	tubulin binding	0.000723334	GO:0007143	Biological Process	female meiotic nuclear division	4e-07	GO:0070875	Biological Process	positive regulation of glycogen metabolic process	0.0438988
GO:0090304	Biological Process	nucleic acid metabolic process	0.000727101	GO:0019900	Molecular Function	kinase binding	4.19e-07	GO:0072505	Biological Process	divalent inorganic anion homeostasis	0.0438988
GO:0044843	Biological Process	cell cycle G1/S phase transition	0.000729105	GO:0031328	Biological Process	positive regulation of cellular biosynthetic process	5.33e-07	GO:0072506	Biological Process	trivalent inorganic anion homeostasis	0.0438988
GO:0000076	Biological Process	DNA replication checkpoint	0.000743526	GO:0031297	Biological Process	replication fork processing	6.08e-07	GO:0002682	Biological Process	regulation of immune system process	0.0449444
GO:0030174	Biological Process	regulation of DNA-dependent DNA replication initiation	0.000743526	GO:0030163	Biological Process	protein catabolic process	7.11e-07	GO:0044452	Cellular Component	nucleolar part	0.0471252
GO:0007095	Biological Process	mitotic G2 DNA damage checkpoint	0.000755671	GO:2000112	Biological Process	regulation of cellular macromolecule biosynthetic process	7.38e-07	GO:0005614	Cellular Component	interstitial matrix	0.0475118
GO:0005814	Cellular Component	centriole	0.00076434	GO:0010556	Biological Process	regulation of macromolecule biosynthetic process	7.87e-07
GO:0072686	Cellular Component	mitotic spindle	0.000839032	GO:0044238	Biological Process	primary metabolic process	7.96e-07
GO:0003723	Molecular Function	RNA binding	0.000842011	GO:0051783	Biological Process	regulation of nuclear division	8.96e-07
GO:0000082	Biological Process	G1/S transition of mitotic cell cycle	0.000866192	GO:2001251	Biological Process	negative regulation of chromosome organization	9.32e-07
GO:0045839	Biological Process	negative regulation of mitotic nuclear division	0.000898087	GO:0010608	Biological Process	posttranscriptional regulation of gene expression	9.32e-07
GO:0008608	Biological Process	attachment of spindle microtubules to kinetochore	0.000938647	GO:0015630	Cellular Component	microtubule cytoskeleton	9.45e-07
GO:0031572	Biological Process	G2 DNA damage checkpoint	0.000938647	GO:0022414	Biological Process	reproductive process	9.48e-07
GO:0016887	Molecular Function	ATPase activity	0.000950391	GO:0031326	Biological Process	regulation of cellular biosynthetic process	1.01e-06
GO:0031023	Biological Process	microtubule organizing center organization	0.00101558	GO:0031023	Biological Process	microtubule organizing center organization	1.03e-06
GO:0044774	Biological Process	mitotic DNA integrity checkpoint	0.00102463	GO:0000003	Biological Process	reproduction	1.06e-06
GO:0060537	Biological Process	muscle tissue development	0.00106561	GO:0009889	Biological Process	regulation of biosynthetic process	1.06e-06
GO:0031965	Cellular Component	nuclear membrane	0.00113988	GO:0071459	Biological Process	protein localization to chromosome, centromeric region	1.08e-06
GO:0030905	Cellular Component	retromer, tubulation complex	0.0011444	GO:0044444	Cellular Component	cytoplasmic part	1.2e-06
GO:0097123	Cellular Component	cyclin A1-CDK2 complex	0.0011444	GO:1902100	Biological Process	negative regulation of metaphase/anaphase transition of cell cycle	1.2e-06
GO:0097135	Cellular Component	cyclin E2-CDK2 complex	0.0011444	GO:1905819	Biological Process	negative regulation of chromosome separation	1.2e-06
GO:0005158	Molecular Function	insulin receptor binding	0.00115306	GO:0051649	Biological Process	establishment of localization in cell	1.28e-06
GO:0007079	Biological Process	mitotic chromosome movement towards spindle pole	0.00117572	GO:0033047	Biological Process	regulation of mitotic sister chromatid segregation	1.3e-06
GO:0010032	Biological Process	meiotic chromosome condensation	0.00117572	GO:1901991	Biological Process	negative regulation of mitotic cell cycle phase transition	1.35e-06
GO:0044450	Cellular Component	microtubule organizing center part	0.00121021	GO:0000779	Cellular Component	condensed chromosome, centromeric region	1.35e-06
GO:0005828	Cellular Component	kinetochore microtubule	0.00121929	GO:0045930	Biological Process	negative regulation of mitotic cell cycle	1.41e-06
GO:0000463	Biological Process	maturation of LSU-rRNA from tricistronic rRNA transcript (SSU-rRNA, 5.8S rRNA, LSU-rRNA)	0.00126807	GO:0051225	Biological Process	spindle assembly	1.53e-06
GO:0045717	Biological Process	negative regulation of fatty acid biosynthetic process	0.00126807	GO:1990234	Cellular Component	transferase complex	1.59e-06
GO:0140013	Biological Process	meiotic nuclear division	0.00127906	GO:0009058	Biological Process	biosynthetic process	1.69e-06
GO:0032204	Biological Process	regulation of telomere maintenance	0.00131952	GO:0007093	Biological Process	mitotic cell cycle checkpoint	1.73e-06
GO:0034501	Biological Process	protein localization to kinetochore	0.00138259	GO:0000217	Molecular Function	DNA secondary structure binding	1.88e-06
GO:1903649	Biological Process	regulation of cytoplasmic transport	0.00138259	GO:0010628	Biological Process	positive regulation of gene expression	1.99e-06
GO:0044839	Biological Process	cell cycle G2/M phase transition	0.0014081	GO:0007276	Biological Process	gamete generation	2.11e-06
GO:0044444	Cellular Component	cytoplasmic part	0.00143417	GO:0045841	Biological Process	negative regulation of mitotic metaphase/anaphase transition	2.17e-06
GO:0017111	Molecular Function	nucleoside-triphosphatase activity	0.00145107	GO:2000816	Biological Process	negative regulation of mitotic sister chromatid separation	2.17e-06
GO:0010972	Biological Process	negative regulation of G2/M transition of mitotic cell cycle	0.00148715	GO:1901576	Biological Process	organic substance biosynthetic process	2.2e-06
GO:0005856	Cellular Component	cytoskeleton	0.00152269	GO:0045132	Biological Process	meiotic chromosome segregation	2.3e-06
GO:0035613	Molecular Function	RNA stem-loop binding	0.00153724	GO:0042623	Molecular Function	ATPase activity, coupled	2.32e-06
GO:0006974	Biological Process	cellular response to DNA damage stimulus	0.00156174	GO:1901988	Biological Process	negative regulation of cell cycle phase transition	2.34e-06
GO:0015030	Cellular Component	Cajal body	0.00158775	GO:0016197	Biological Process	endosomal transport	2.38e-06
GO:1902750	Biological Process	negative regulation of cell cycle G2/M phase transition	0.00171572	GO:0006270	Biological Process	DNA replication initiation	2.6e-06
GO:0035615	Molecular Function	clathrin adaptor activity	0.0017177	GO:0033045	Biological Process	regulation of sister chromatid segregation	2.68e-06
GO:0098748	Molecular Function	endocytic adaptor activity	0.0017177	GO:0071704	Biological Process	organic substance metabolic process	2.87e-06
GO:0033043	Biological Process	regulation of organelle organization	0.00174458	GO:0090068	Biological Process	positive regulation of cell cycle process	2.88e-06
GO:0051321	Biological Process	meiotic cell cycle	0.00181902	GO:0044267	Biological Process	cellular protein metabolic process	3.06e-06
GO:0003682	Molecular Function	chromatin binding	0.00183303	GO:0003684	Molecular Function	damaged DNA binding	3.27e-06
GO:0005815	Cellular Component	microtubule organizing center	0.0018815	GO:0048523	Biological Process	negative regulation of cellular process	3.39e-06
GO:0051784	Biological Process	negative regulation of nuclear division	0.00188167	GO:0051301	Biological Process	cell division	3.63e-06
GO:0000796	Cellular Component	condensin complex	0.00190199	GO:0006464	Biological Process	cellular protein modification process	3.77e-06
GO:0000808	Cellular Component	origin recognition complex	0.00190199	GO:2000232	Biological Process	regulation of rRNA processing	3.84e-06
GO:0005664	Cellular Component	nuclear origin of replication recognition complex	0.00190199	GO:0007094	Biological Process	mitotic spindle assembly checkpoint	3.92e-06
GO:0031080	Cellular Component	nuclear pore outer ring	0.00190199	GO:0071173	Biological Process	spindle assembly checkpoint	3.92e-06
GO:0005730	Cellular Component	nucleolus	0.00190277	GO:0071174	Biological Process	mitotic spindle checkpoint	3.92e-06
GO:0017056	Molecular Function	structural constituent of nuclear pore	0.0019089	GO:0036211	Biological Process	protein modification process	3.96e-06
GO:1902931	Biological Process	negative regulation of alcohol biosynthetic process	0.00197739	GO:0016070	Biological Process	RNA metabolic process	4.05e-06
GO:0051052	Biological Process	regulation of DNA metabolic process	0.00200159	GO:0010948	Biological Process	negative regulation of cell cycle process	4.36e-06
GO:0048523	Biological Process	negative regulation of cellular process	0.00204139	GO:0006511	Biological Process	ubiquitin-dependent protein catabolic process	4.44e-06
GO:0044085	Biological Process	cellular component biogenesis	0.00207896	GO:0044249	Biological Process	cellular biosynthetic process	4.64e-06
GO:0030496	Cellular Component	midbody	0.00233045	GO:0003677	Molecular Function	DNA binding	4.73e-06
GO:0003697	Molecular Function	single-stranded DNA binding	0.00234	GO:0007292	Biological Process	female gamete generation	5.02e-06
GO:0019899	Molecular Function	enzyme binding	0.00243657	GO:0019901	Molecular Function	protein kinase binding	5.27e-06
GO:0016043	Biological Process	cellular component organization	0.00253083	GO:0071103	Biological Process	DNA conformation change	5.88e-06
GO:0051303	Biological Process	establishment of chromosome localization	0.00261375	GO:0000922	Cellular Component	spindle pole	6.25e-06
GO:0044454	Cellular Component	nuclear chromosome part	0.00267463	GO:0000781	Cellular Component	chromosome, telomeric region	6.49e-06
GO:0042623	Molecular Function	ATPase activity, coupled	0.00272231	GO:0044085	Biological Process	cellular component biogenesis	6.7e-06
GO:0030686	Cellular Component	90S preribosome	0.00278164	GO:0022412	Biological Process	cellular process involved in reproduction in multicellular organism	6.73e-06
GO:0003774	Molecular Function	motor activity	0.00279116	GO:0031577	Biological Process	spindle checkpoint	6.8e-06
GO:0003677	Molecular Function	DNA binding	0.002809	GO:0016887	Molecular Function	ATPase activity	7.09e-06
GO:0000077	Biological Process	DNA damage checkpoint	0.00289295	GO:0033260	Biological Process	nuclear DNA replication	7.13e-06
GO:0050000	Biological Process	chromosome localization	0.00290089	GO:0051338	Biological Process	regulation of transferase activity	7.53e-06
GO:0045935	Biological Process	positive regulation of nucleobase-containing compound metabolic process	0.00293097	GO:0045787	Biological Process	positive regulation of cell cycle	7.59e-06
GO:0005737	Cellular Component	cytoplasm	0.00294616	GO:0044839	Biological Process	cell cycle G2/M phase transition	7.68e-06
GO:0071897	Biological Process	DNA biosynthetic process	0.00295244	GO:1902850	Biological Process	microtubule cytoskeleton organization involved in mitosis	7.97e-06
GO:1990460	Molecular Function	leptin receptor binding	0.00312858	GO:0019941	Biological Process	modification-dependent protein catabolic process	8.13e-06
GO:0006323	Biological Process	DNA packaging	0.00315834	GO:0051603	Biological Process	proteolysis involved in cellular protein catabolic process	8.32e-06
GO:0007099	Biological Process	centriole replication	0.0032634	GO:0070647	Biological Process	protein modification by small protein conjugation or removal	9.46e-06
GO:0030687	Cellular Component	preribosome, large subunit precursor	0.00335606	GO:0006325	Biological Process	chromatin organization	9.71e-06
GO:0070545	Cellular Component	PeBoW complex	0.00335606	GO:0000724	Biological Process	double-strand break repair via homologous recombination	9.76e-06
GO:0097124	Cellular Component	cyclin A2-CDK2 complex	0.00335606	GO:0000725	Biological Process	recombinational repair	9.76e-06
GO:0008270	Molecular Function	zinc ion binding	0.00335934	GO:0051383	Biological Process	kinetochore organization	9.95e-06
GO:0001188	Biological Process	RNA polymerase I preinitiation complex assembly	0.0034468	GO:0071824	Biological Process	protein-DNA complex subunit organization	9.99e-06
GO:0003365	Biological Process	establishment of cell polarity involved in ameboidal cell migration	0.0034468	GO:1903827	Biological Process	regulation of cellular protein localization	1e-05
GO:0033314	Biological Process	mitotic DNA replication checkpoint	0.0034468	GO:0000777	Cellular Component	condensed chromosome kinetochore	1.04e-05
GO:0043503	Biological Process	skeletal muscle fiber adaptation	0.0034468	GO:0016604	Cellular Component	nuclear body	1.08e-05
GO:0045541	Biological Process	negative regulation of cholesterol biosynthetic process	0.0034468	GO:0006278	Biological Process	RNA-dependent DNA biosynthetic process	1.13e-05
GO:0051256	Biological Process	mitotic spindle midzone assembly	0.0034468	GO:0090069	Biological Process	regulation of ribosome biogenesis	1.14e-05
GO:0090206	Biological Process	negative regulation of cholesterol metabolic process	0.0034468	GO:0043632	Biological Process	modification-dependent macromolecule catabolic process	1.16e-05
GO:0106119	Biological Process	negative reguation of sterol biosynthetic process	0.0034468	GO:0016740	Molecular Function	transferase activity	1.24e-05
GO:1905463	Biological Process	negative regulation of DNA duplex unwinding	0.0034468	GO:0007088	Biological Process	regulation of mitotic nuclear division	1.25e-05
GO:2000370	Biological Process	positive regulation of clathrin-dependent endocytosis	0.0034468	GO:0010259	Biological Process	multicellular organism aging	1.28e-05
GO:0004693	Molecular Function	cyclin-dependent protein serine/threonine kinase activity	0.00350531	GO:0065004	Biological Process	protein-DNA complex assembly	1.3e-05
GO:0097472	Molecular Function	cyclin-dependent protein kinase activity	0.00350531	GO:0032446	Biological Process	protein modification by small protein conjugation	1.36e-05
GO:0034399	Cellular Component	nuclear periphery	0.003627	GO:0048609	Biological Process	multicellular organismal reproductive process	1.4e-05
GO:0009058	Biological Process	biosynthetic process	0.00372728	GO:0051254	Biological Process	positive regulation of RNA metabolic process	1.46e-05
GO:0051301	Biological Process	cell division	0.00383253	GO:0004386	Molecular Function	helicase activity	1.51e-05
GO:0000940	Cellular Component	condensed chromosome outer kinetochore	0.00387457	GO:0048518	Biological Process	positive regulation of biological process	1.64e-05
GO:0051129	Biological Process	negative regulation of cellular component organization	0.00393128	GO:0005874	Cellular Component	microtubule	1.74e-05
GO:1901576	Biological Process	organic substance biosynthetic process	0.0039597	GO:0032504	Biological Process	multicellular organism reproduction	1.8e-05
GO:0003690	Molecular Function	double-stranded DNA binding	0.00400402	GO:0051784	Biological Process	negative regulation of nuclear division	1.86e-05
GO:0000460	Biological Process	maturation of 5.8S rRNA	0.00402533	GO:0005643	Cellular Component	nuclear pore	1.89e-05
GO:0000470	Biological Process	maturation of LSU-rRNA	0.00402533	GO:0000790	Cellular Component	nuclear chromatin	1.91e-05
GO:0051782	Biological Process	negative regulation of cell division	0.00402533	GO:0030496	Cellular Component	midbody	1.97e-05
GO:0071800	Biological Process	podosome assembly	0.00402533	GO:0010212	Biological Process	response to ionizing radiation	2.06e-05
GO:0075522	Biological Process	IRES-dependent viral translational initiation	0.00402533	GO:0016482	Biological Process	cytosolic transport	2.14e-05
GO:0003678	Molecular Function	DNA helicase activity	0.00406312	GO:0051985	Biological Process	negative regulation of chromosome segregation	2.19e-05
GO:0016462	Molecular Function	pyrophosphatase activity	0.00412436	GO:0008608	Biological Process	attachment of spindle microtubules to kinetochore	2.29e-05
GO:0044773	Biological Process	mitotic DNA damage checkpoint	0.00413773	GO:0045184	Biological Process	establishment of protein localization	2.3e-05
GO:0044249	Biological Process	cellular biosynthetic process	0.00420361	GO:0031570	Biological Process	DNA integrity checkpoint	2.44e-05
GO:0016817	Molecular Function	hydrolase activity, acting on acid anhydrides	0.0043145	GO:0051298	Biological Process	centrosome duplication	2.44e-05
GO:0016818	Molecular Function	hydrolase activity, acting on acid anhydrides, in phosphorus-containing anhydrides	0.0043145	GO:0060546	Biological Process	negative regulation of necroptotic process	2.46e-05
GO:0046622	Biological Process	positive regulation of organ growth	0.00435974	GO:0060547	Biological Process	negative regulation of necrotic cell death	2.46e-05
GO:0098534	Biological Process	centriole assembly	0.00435974	GO:0008152	Biological Process	metabolic process	2.48e-05
GO:0001216	Molecular Function	bacterial-type RNA polymerase transcriptional activator activity, sequence-specific DNA binding	0.0047038	GO:0033048	Biological Process	negative regulation of mitotic sister chromatid segregation	2.57e-05
GO:0007080	Biological Process	mitotic metaphase plate congression	0.00499623	GO:0016567	Biological Process	protein ubiquitination	2.58e-05
GO:0009891	Biological Process	positive regulation of biosynthetic process	0.00505179	GO:0045839	Biological Process	negative regulation of mitotic nuclear division	2.74e-05
GO:0007519	Biological Process	skeletal muscle tissue development	0.00511571	GO:0000796	Cellular Component	condensin complex	2.81e-05
GO:0007020	Biological Process	microtubule nucleation	0.0051507	GO:0031080	Cellular Component	nuclear pore outer ring	2.81e-05
GO:0061061	Biological Process	muscle structure development	0.00521664	GO:0017111	Molecular Function	nucleoside-triphosphatase activity	2.92e-05
GO:0045893	Biological Process	positive regulation of transcription, DNA-templated	0.00527548	GO:0090070	Biological Process	positive regulation of ribosome biogenesis	3.01e-05
GO:1903508	Biological Process	positive regulation of nucleic acid-templated transcription	0.00527548	GO:2000234	Biological Process	positive regulation of rRNA processing	3.01e-05
GO:1902680	Biological Process	positive regulation of RNA biosynthetic process	0.00548142	GO:0048519	Biological Process	negative regulation of biological process	3.03e-05
GO:0032206	Biological Process	positive regulation of telomere maintenance	0.00569587	GO:0044257	Biological Process	cellular protein catabolic process	3.1e-05
GO:0060538	Biological Process	skeletal muscle organ development	0.00579242	GO:1902680	Biological Process	positive regulation of RNA biosynthetic process	3.26e-05
GO:0051054	Biological Process	positive regulation of DNA metabolic process	0.00582696	GO:0043588	Biological Process	skin development	3.27e-05
GO:0000779	Cellular Component	condensed chromosome, centromeric region	0.00584229	GO:0019953	Biological Process	sexual reproduction	3.36e-05
GO:0140110	Molecular Function	transcription regulator activity	0.00593565	GO:1902749	Biological Process	regulation of cell cycle G2/M phase transition	3.67e-05
GO:0045296	Molecular Function	cadherin binding	0.00595598	GO:0012505	Cellular Component	endomembrane system	3.88e-05
GO:0008139	Molecular Function	nuclear localization sequence binding	0.0061218	GO:0033046	Biological Process	negative regulation of sister chromatid segregation	3.92e-05
GO:2000036	Biological Process	regulation of stem cell population maintenance	0.00612737	GO:0016050	Biological Process	vesicle organization	4.01e-05
GO:0031328	Biological Process	positive regulation of cellular biosynthetic process	0.00612837	GO:0032880	Biological Process	regulation of protein localization	4.18e-05
GO:0007010	Biological Process	cytoskeleton organization	0.00628525	GO:0034508	Biological Process	centromere complex assembly	4.22e-05
GO:0034613	Biological Process	cellular protein localization	0.00633523	GO:0045022	Biological Process	early endosome to late endosome transport	4.22e-05
GO:0034622	Biological Process	cellular protein-containing complex assembly	0.00641081	GO:0045740	Biological Process	positive regulation of DNA replication	4.22e-05
GO:0051302	Biological Process	regulation of cell division	0.00645092	GO:0048522	Biological Process	positive regulation of cellular process	4.45e-05
GO:0007292	Biological Process	female gamete generation	0.0065052	GO:0006312	Biological Process	mitotic recombination	4.77e-05
GO:1990423	Cellular Component	RZZ complex	0.00656171	GO:0060544	Biological Process	regulation of necroptotic process	4.77e-05
GO:0008283	Biological Process	cell proliferation	0.00656733	GO:0070192	Biological Process	chromosome organization involved in meiotic cell cycle	4.87e-05
GO:0010557	Biological Process	positive regulation of macromolecule biosynthetic process	0.00669584	GO:0016462	Molecular Function	pyrophosphatase activity	4.93e-05
GO:0003743	Molecular Function	translation initiation factor activity	0.00670577	GO:0000785	Cellular Component	chromatin	4.99e-05
GO:0000022	Biological Process	mitotic spindle elongation	0.00673701	GO:0004003	Molecular Function	ATP-dependent DNA helicase activity	5.08e-05
GO:0000466	Biological Process	maturation of 5.8S rRNA from tricistronic rRNA transcript (SSU-rRNA, 5.8S rRNA, LSU-rRNA)	0.00673701	GO:0008026	Molecular Function	ATP-dependent helicase activity	5.08e-05
GO:0006154	Biological Process	adenosine catabolic process	0.00673701	GO:0017116	Molecular Function	single-stranded DNA-dependent ATP-dependent DNA helicase activity	5.08e-05
GO:0016321	Biological Process	female meiosis chromosome segregation	0.00673701	GO:0043142	Molecular Function	single-stranded DNA-dependent ATPase activity	5.08e-05
GO:0051231	Biological Process	spindle elongation	0.00673701	GO:0070035	Molecular Function	purine NTP-dependent helicase activity	5.08e-05
GO:0051255	Biological Process	spindle midzone assembly	0.00673701	GO:1901565	Biological Process	organonitrogen compound catabolic process	5.55e-05
GO:0051305	Biological Process	chromosome movement towards spindle pole	0.00673701	GO:0045893	Biological Process	positive regulation of transcription, DNA-templated	5.7e-05
GO:0072757	Biological Process	cellular response to camptothecin	0.00673701	GO:1903508	Biological Process	positive regulation of nucleic acid-templated transcription	5.7e-05
GO:0070727	Biological Process	cellular macromolecule localization	0.00692902	GO:0016817	Molecular Function	hydrolase activity, acting on acid anhydrides	5.74e-05
GO:2001252	Biological Process	positive regulation of chromosome organization	0.00693619	GO:0016818	Molecular Function	hydrolase activity, acting on acid anhydrides, in phosphorus-containing anhydrides	5.74e-05
GO:0007076	Biological Process	mitotic chromosome condensation	0.00701196	GO:0005813	Cellular Component	centrosome	6.17e-05
GO:0019081	Biological Process	viral translation	0.00701196	GO:0010939	Biological Process	regulation of necrotic cell death	6.5e-05
GO:0032480	Biological Process	negative regulation of type I interferon production	0.00701196	GO:0048477	Biological Process	oogenesis	6.58e-05
GO:0045922	Biological Process	negative regulation of fatty acid metabolic process	0.00701196	GO:0006886	Biological Process	intracellular protein transport	6.65e-05
GO:0072673	Biological Process	lamellipodium morphogenesis	0.00701196	GO:0051233	Cellular Component	spindle midzone	6.65e-05
GO:2000105	Biological Process	positive regulation of DNA-dependent DNA replication	0.00701196	GO:0000910	Biological Process	cytokinesis	6.65e-05
GO:0006139	Biological Process	nucleobase-containing compound metabolic process	0.00713623	GO:0003964	Molecular Function	RNA-directed DNA polymerase activity	7.01e-05
GO:0051254	Biological Process	positive regulation of RNA metabolic process	0.00742977	GO:0005876	Cellular Component	spindle microtubule	7.07e-05
GO:0016032	Biological Process	viral process	0.00746186	GO:0000086	Biological Process	G2/M transition of mitotic cell cycle	7.28e-05
GO:1990837	Molecular Function	sequence-specific double-stranded DNA binding	0.00754916	GO:0098927	Biological Process	vesicle-mediated transport between endosomal compartments	7.4e-05
GO:0044430	Cellular Component	cytoskeletal part	0.00772583	GO:1901976	Biological Process	regulation of cell cycle checkpoint	7.4e-05
GO:0048519	Biological Process	negative regulation of biological process	0.00813779	GO:0006298	Biological Process	mismatch repair	7.42e-05
GO:0030554	Molecular Function	adenyl nucleotide binding	0.00813945	GO:0098773	Biological Process	skin epidermis development	7.42e-05
GO:0090329	Biological Process	regulation of DNA-dependent DNA replication	0.00820501	GO:0000281	Biological Process	mitotic cytokinesis	8.18e-05
GO:0044260	Biological Process	cellular macromolecule metabolic process	0.00842143	GO:1903829	Biological Process	positive regulation of cellular protein localization	8.79e-05
GO:0045022	Biological Process	early endosome to late endosome transport	0.00843315	GO:0005635	Cellular Component	nuclear envelope	8.82e-05
GO:0045740	Biological Process	positive regulation of DNA replication	0.00843315	GO:0051246	Biological Process	regulation of protein metabolic process	8.94e-05
GO:0046620	Biological Process	regulation of organ growth	0.00846257	GO:0003689	Molecular Function	DNA clamp loader activity	9.59e-05
GO:0002102	Cellular Component	podosome	0.00856221	GO:0033170	Molecular Function	protein-DNA loading ATPase activity	9.59e-05
GO:0017076	Molecular Function	purine nucleotide binding	0.00873319	GO:0005657	Cellular Component	replication fork	9.92e-05
GO:0006364	Biological Process	rRNA processing	0.0088638	GO:0000226	Biological Process	microtubule cytoskeleton organization	0.000100116
GO:0019827	Biological Process	stem cell population maintenance	0.0088638	GO:0017056	Molecular Function	structural constituent of nuclear pore	0.000104923
GO:0046785	Biological Process	microtubule polymerization	0.00927413	GO:0000307	Cellular Component	cyclin-dependent protein kinase holoenzyme complex	0.000112308
GO:0000785	Cellular Component	chromatin	0.00931945	GO:0140030	Molecular Function	modification-dependent protein binding	0.000112699
GO:0051233	Cellular Component	spindle midzone	0.00932824	GO:0010468	Biological Process	regulation of gene expression	0.000113114
GO:0001223	Molecular Function	transcription coactivator binding	0.00951031	GO:0000729	Biological Process	DNA double-strand break processing	0.00011513
GO:0044403	Biological Process	symbiont process	0.00968846	GO:0032268	Biological Process	regulation of cellular protein metabolic process	0.000117837
GO:0019900	Molecular Function	kinase binding	0.0096947	GO:0034654	Biological Process	nucleobase-containing compound biosynthetic process	0.000119483
GO:0016072	Biological Process	rRNA metabolic process	0.00974206	GO:0051347	Biological Process	positive regulation of transferase activity	0.000120348
GO:0030261	Biological Process	chromosome condensation	0.00977268	GO:0044703	Biological Process	multi-organism reproductive process	0.000123731
GO:0045214	Biological Process	sarcomere organization	0.00977268	GO:0000726	Biological Process	non-recombinational repair	0.000124885
GO:0098927	Biological Process	vesicle-mediated transport between endosomal compartments	0.00977268	GO:0019798	Molecular Function	procollagen-proline dioxygenase activity	0.000130845
GO:0098727	Biological Process	maintenance of cell number	0.0100001	GO:0019787	Molecular Function	ubiquitin-like protein transferase activity	0.000132907
GO:0004190	Molecular Function	aspartic-type endopeptidase activity	0.0103874	GO:0010389	Biological Process	regulation of G2/M transition of mitotic cell cycle	0.000134793
GO:0070001	Molecular Function	aspartic-type peptidase activity	0.0103874	GO:0040020	Biological Process	regulation of meiotic nuclear division	0.000135094
GO:0000777	Cellular Component	condensed chromosome kinetochore	0.0106272	GO:0060249	Biological Process	anatomical structure homeostasis	0.000138018
GO:0000307	Cellular Component	cyclin-dependent protein kinase holoenzyme complex	0.0107356	GO:0031313	Cellular Component	extrinsic component of endosome membrane	0.000145296
GO:0007221	Biological Process	positive regulation of transcription of Notch receptor target	0.010974	GO:0042555	Cellular Component	MCM complex	0.000145296
GO:0021540	Biological Process	corpus callosum morphogenesis	0.010974	GO:0070652	Cellular Component	HAUS complex	0.000145296
GO:0043416	Biological Process	regulation of skeletal muscle tissue regeneration	0.010974	GO:0016458	Biological Process	gene silencing	0.000145338
GO:1901563	Biological Process	response to camptothecin	0.010974	GO:0006417	Biological Process	regulation of translation	0.000146626
GO:1905462	Biological Process	regulation of DNA duplex unwinding	0.010974	GO:1990116	Biological Process	ribosome-associated ubiquitin-dependent protein catabolic process	0.000150157
GO:2000138	Biological Process	positive regulation of cell proliferation involved in heart morphogenesis	0.010974	GO:0033043	Biological Process	regulation of organelle organization	0.000152368
GO:2000643	Biological Process	positive regulation of early endosome to late endosome transport	0.010974	GO:0007032	Biological Process	endosome organization	0.00015325
GO:0042474	Biological Process	middle ear morphogenesis	0.0110254	GO:0006335	Biological Process	DNA replication-dependent nucleosome assembly	0.000153932
GO:0010638	Biological Process	positive regulation of organelle organization	0.0112822	GO:0034723	Biological Process	DNA replication-dependent nucleosome organization	0.000153932
GO:0070507	Biological Process	regulation of microtubule cytoskeleton organization	0.0118623	GO:0005815	Cellular Component	microtubule organizing center	0.000159739
GO:0065003	Biological Process	protein-containing complex assembly	0.0123209	GO:0007099	Biological Process	centriole replication	0.000176084
GO:0006633	Biological Process	fatty acid biosynthetic process	0.0124186	GO:0097431	Cellular Component	mitotic spindle pole	0.000182964
GO:0045944	Biological Process	positive regulation of transcription by RNA polymerase II	0.0124676	GO:0071705	Biological Process	nitrogen compound transport	0.00018453
GO:0033036	Biological Process	macromolecule localization	0.0124689	GO:0000400	Molecular Function	four-way junction DNA binding	0.000192631
GO:0055021	Biological Process	regulation of cardiac muscle tissue growth	0.0128485	GO:0007052	Biological Process	mitotic spindle organization	0.000194359
GO:0045132	Biological Process	meiotic chromosome segregation	0.0130793	GO:0035459	Biological Process	cargo loading into vesicle	0.000194414
GO:0000781	Cellular Component	chromosome, telomeric region	0.0133323	GO:2000105	Biological Process	positive regulation of DNA-dependent DNA replication	0.000194414
GO:0010894	Biological Process	negative regulation of steroid biosynthetic process	0.0134361	GO:0010467	Biological Process	gene expression	0.000199442
GO:0045939	Biological Process	negative regulation of steroid metabolic process	0.0134361	GO:0007140	Biological Process	male meiotic nuclear division	0.000202924
GO:0060575	Biological Process	intestinal epithelial cell differentiation	0.0134361	GO:0042886	Biological Process	amide transport	0.000204995
GO:2000136	Biological Process	regulation of cell proliferation involved in heart morphogenesis	0.0134361	GO:0030684	Cellular Component	preribosome	0.000206882
GO:0016779	Molecular Function	nucleotidyltransferase activity	0.0137312	GO:0031312	Cellular Component	extrinsic component of organelle membrane	0.000206882
GO:0010628	Biological Process	positive regulation of gene expression	0.013788	GO:0042393	Molecular Function	histone binding	0.00021858
GO:0022607	Biological Process	cellular component assembly	0.014072	GO:0008333	Biological Process	endosome to lysosome transport	0.000226033
GO:0043565	Molecular Function	sequence-specific DNA binding	0.0142236	GO:0035770	Cellular Component	ribonucleoprotein granule	0.000233745
GO:1902930	Biological Process	regulation of alcohol biosynthetic process	0.0145931	GO:1903320	Biological Process	regulation of protein modification by small protein conjugation or removal	0.000236
GO:2000826	Biological Process	regulation of heart morphogenesis	0.0145931	GO:0034061	Molecular Function	DNA polymerase activity	0.000241833
GO:0001013	Molecular Function	RNA polymerase I regulatory region DNA binding	0.0146522	GO:0004842	Molecular Function	ubiquitin-protein transferase activity	0.000244762
GO:0001163	Molecular Function	RNA polymerase I regulatory region sequence-specific DNA binding	0.0146522	GO:0098727	Biological Process	maintenance of cell number	0.000248594
GO:0001164	Molecular Function	RNA polymerase I CORE element sequence-specific DNA binding	0.0146522	GO:1901575	Biological Process	organic substance catabolic process	0.00025306
GO:0003688	Molecular Function	DNA replication origin binding	0.0146522	GO:0015833	Biological Process	peptide transport	0.000262008
GO:0005537	Molecular Function	mannose binding	0.0146522	GO:0019438	Biological Process	aromatic compound biosynthetic process	0.000263843
GO:0070410	Molecular Function	co-SMAD binding	0.0146522	GO:0043414	Biological Process	macromolecule methylation	0.000268566
GO:0030855	Biological Process	epithelial cell differentiation	0.0150142	GO:0051445	Biological Process	regulation of meiotic cell cycle	0.000270575
GO:0044419	Biological Process	interspecies interaction between organisms	0.0150437	GO:0043085	Biological Process	positive regulation of catalytic activity	0.000280113
GO:0046914	Molecular Function	transition metal ion binding	0.0154551	GO:0015031	Biological Process	protein transport	0.00028695
GO:0071541	Cellular Component	eukaryotic translation initiation factor 3 complex, eIF3m	0.0156804	GO:0051172	Biological Process	negative regulation of nitrogen compound metabolic process	0.000292301
GO:0043170	Biological Process	macromolecule metabolic process	0.0158294	GO:1901362	Biological Process	organic cyclic compound biosynthetic process	0.000301077
GO:0009157	Biological Process	deoxyribonucleoside monophosphate biosynthetic process	0.0160893	GO:0000940	Cellular Component	condensed chromosome outer kinetochore	0.000306174
GO:0032688	Biological Process	negative regulation of interferon-beta production	0.0160893	GO:0043186	Cellular Component	P granule	0.000306174
GO:0045656	Biological Process	negative regulation of monocyte differentiation	0.0160893	GO:0045495	Cellular Component	pole plasm	0.000306174
GO:0046085	Biological Process	adenosine metabolic process	0.0160893	GO:0060293	Cellular Component	germ plasm	0.000306174
GO:0070561	Biological Process	vitamin D receptor signaling pathway	0.0160893	GO:0021983	Biological Process	pituitary gland development	0.000319469
GO:0071803	Biological Process	positive regulation of podosome assembly	0.0160893	GO:0000212	Biological Process	meiotic spindle organization	0.000326472
GO:0090657	Biological Process	telomeric loop disassembly	0.0160893	GO:0002566	Biological Process	somatic diversification of immune receptors via somatic mutation	0.000326472
GO:0098937	Biological Process	anterograde dendritic transport	0.0160893	GO:0009130	Biological Process	pyrimidine nucleoside monophosphate biosynthetic process	0.000326472
GO:1902732	Biological Process	positive regulation of chondrocyte proliferation	0.0160893	GO:0032211	Biological Process	negative regulation of telomere maintenance via telomerase	0.000326472
GO:0061323	Biological Process	cell proliferation involved in heart morphogenesis	0.0161228	GO:0034587	Biological Process	piRNA metabolic process	0.000326472
GO:0031325	Biological Process	positive regulation of cellular metabolic process	0.0162391	GO:0090110	Biological Process	cargo loading into COPII-coated vesicle	0.000326472
GO:0046887	Biological Process	positive regulation of hormone secretion	0.016569	GO:0018130	Biological Process	heterocycle biosynthetic process	0.000326567
GO:0051298	Biological Process	centrosome duplication	0.016569	GO:0008017	Molecular Function	microtubule binding	0.000331693
GO:0030136	Cellular Component	clathrin-coated vesicle	0.0168176	GO:0009994	Biological Process	oocyte differentiation	0.000333132
GO:0070192	Biological Process	chromosome organization involved in meiotic cell cycle	0.0168253	GO:0044271	Biological Process	cellular nitrogen compound biosynthetic process	0.000338791
GO:0032559	Molecular Function	adenyl ribonucleotide binding	0.017006	GO:0001510	Biological Process	RNA methylation	0.000343842
GO:0010604	Biological Process	positive regulation of macromolecule metabolic process	0.0170239	GO:0051247	Biological Process	positive regulation of protein metabolic process	0.000372916
GO:0046483	Biological Process	heterocycle metabolic process	0.0170609	GO:0006950	Biological Process	response to stress	0.000377641
GO:0042254	Biological Process	ribosome biogenesis	0.0171103	GO:0051252	Biological Process	regulation of RNA metabolic process	0.000384358
GO:0015485	Molecular Function	cholesterol binding	0.0176173	GO:0019827	Biological Process	stem cell population maintenance	0.000386001
GO:0051173	Biological Process	positive regulation of nitrogen compound metabolic process	0.0178056	GO:0002377	Biological Process	immunoglobulin production	0.000388482
GO:0032553	Molecular Function	ribonucleotide binding	0.0182561	GO:0005768	Cellular Component	endosome	0.000389592
GO:0000079	Biological Process	regulation of cyclin-dependent protein serine/threonine kinase activity	0.0184113	GO:0008544	Biological Process	epidermis development	0.000395482
GO:0051785	Biological Process	positive regulation of nuclear division	0.0184113	GO:0010639	Biological Process	negative regulation of organelle organization	0.000404778
GO:0060420	Biological Process	regulation of heart growth	0.0185138	GO:0006284	Biological Process	base-excision repair	0.000405427
GO:0016202	Biological Process	regulation of striated muscle tissue development	0.0185734	GO:0098534	Biological Process	centriole assembly	0.000405427
GO:0060249	Biological Process	anatomical structure homeostasis	0.0186322	GO:0031324	Biological Process	negative regulation of cellular metabolic process	0.000414509
GO:0008104	Biological Process	protein localization	0.0190219	GO:0009892	Biological Process	negative regulation of metabolic process	0.000421892
GO:0009893	Biological Process	positive regulation of metabolic process	0.0190726	GO:0009968	Biological Process	negative regulation of signal transduction	0.000422169
GO:0031670	Biological Process	cellular response to nutrient	0.0190885	GO:0008211	Biological Process	glucocorticoid metabolic process	0.000429117
GO:0003712	Molecular Function	transcription coregulator activity	0.0192432	GO:0045683	Biological Process	negative regulation of epidermis development	0.000429117
GO:0016482	Biological Process	cytosolic transport	0.0193109	GO:0010605	Biological Process	negative regulation of macromolecule metabolic process	0.000434641
GO:0030135	Cellular Component	coated vesicle	0.0200379	GO:0006473	Biological Process	protein acetylation	0.000439468
GO:0008574	Molecular Function	ATP-dependent microtubule motor activity, plus-end-directed	0.020073	GO:1902751	Biological Process	positive regulation of cell cycle G2/M phase transition	0.000453864
GO:0045294	Molecular Function	alpha-catenin binding	0.020073	GO:0033365	Biological Process	protein localization to organelle	0.000456024
GO:0051371	Molecular Function	muscle alpha-actinin binding	0.020073	GO:0000154	Biological Process	rRNA modification	0.000464244
GO:1990459	Molecular Function	transferrin receptor binding	0.020073	GO:0008156	Biological Process	negative regulation of DNA replication	0.000464244
GO:0051341	Biological Process	regulation of oxidoreductase activity	0.0200927	GO:0051382	Biological Process	kinetochore assembly	0.000464244
GO:0070085	Biological Process	glycosylation	0.0203072	GO:0060039	Biological Process	pericardium development	0.000464244
GO:0071407	Biological Process	cellular response to organic cyclic compound	0.0205918	GO:0005769	Cellular Component	early endosome	0.000475985
GO:0042127	Biological Process	regulation of cell proliferation	0.0206365	GO:0010648	Biological Process	negative regulation of cell communication	0.000490291
GO:0036094	Molecular Function	small molecule binding	0.0206732	GO:0044093	Biological Process	positive regulation of molecular function	0.000493541
GO:0031109	Biological Process	microtubule polymerization or depolymerization	0.0210306	GO:0000808	Cellular Component	origin recognition complex	0.000496822
GO:0048634	Biological Process	regulation of muscle organ development	0.0210306	GO:0005664	Cellular Component	nuclear origin of replication recognition complex	0.000496822
GO:0008134	Molecular Function	transcription factor binding	0.0215835	GO:0031390	Cellular Component	Ctf18 RFC-like complex	0.000496822
GO:0002934	Biological Process	desmosome organization	0.0220177	GO:0044389	Molecular Function	ubiquitin-like protein ligase binding	0.000512613
GO:0006361	Biological Process	transcription initiation from RNA polymerase I promoter	0.0220177	GO:0000077	Biological Process	DNA damage checkpoint	0.00051912
GO:0007501	Biological Process	mesodermal cell fate specification	0.0220177	GO:0021984	Biological Process	adenohypophysis development	0.000525458
GO:0009120	Biological Process	deoxyribonucleoside metabolic process	0.0220177	GO:0034139	Biological Process	regulation of toll-like receptor 3 signaling pathway	0.000525458
GO:0010890	Biological Process	positive regulation of sequestering of triglyceride	0.0220177	GO:1902644	Biological Process	tertiary alcohol metabolic process	0.000525458
GO:0014824	Biological Process	artery smooth muscle contraction	0.0220177	GO:0071702	Biological Process	organic substance transport	0.00054805
GO:0021796	Biological Process	cerebral cortex regionalization	0.0220177	GO:0070615	Molecular Function	nucleosome-dependent ATPase activity	0.000553783
GO:0039692	Biological Process	single stranded viral RNA replication via double stranded DNA intermediate	0.0220177	GO:0043161	Biological Process	proteasome-mediated ubiquitin-dependent protein catabolic process	0.000557887
GO:0043247	Biological Process	telomere maintenance in response to DNA damage	0.0220177	GO:0032270	Biological Process	positive regulation of cellular protein metabolic process	0.000557916
GO:0046130	Biological Process	purine ribonucleoside catabolic process	0.0220177	GO:0016569	Biological Process	covalent chromatin modification	0.00057045
GO:0046602	Biological Process	regulation of mitotic centrosome separation	0.0220177	GO:0006396	Biological Process	RNA processing	0.000578746
GO:0051315	Biological Process	attachment of mitotic spindle microtubules to kinetochore	0.0220177	GO:0008173	Molecular Function	RNA methyltransferase activity	0.000580113
GO:0060837	Biological Process	blood vessel endothelial cell differentiation	0.0220177	GO:0032259	Biological Process	methylation	0.000585063
GO:0072711	Biological Process	cellular response to hydroxyurea	0.0220177	GO:0023057	Biological Process	negative regulation of signaling	0.000590327
GO:1903651	Biological Process	positive regulation of cytoplasmic transport	0.0220177	GO:0048599	Biological Process	oocyte development	0.000593628
GO:1905616	Biological Process	regulation of miRNA mediated inhibition of translation	0.0220177	GO:0036464	Cellular Component	cytoplasmic ribonucleoprotein granule	0.000607538
GO:1905618	Biological Process	positive regulation of miRNA mediated inhibition of translation	0.0220177	GO:0016570	Biological Process	histone modification	0.000612285
GO:1901861	Biological Process	regulation of muscle tissue development	0.0223403	GO:0031593	Molecular Function	polyubiquitin modification-dependent protein binding	0.000640131
GO:0032555	Molecular Function	purine ribonucleotide binding	0.0223458	GO:0045682	Biological Process	regulation of epidermis development	0.000655836
GO:0016363	Cellular Component	nuclear matrix	0.0225539	GO:0031965	Cellular Component	nuclear membrane	0.000672733
GO:0000166	Molecular Function	nucleotide binding	0.0225963	GO:0031047	Biological Process	gene silencing by RNA	0.000674631
GO:1901265	Molecular Function	nucleoside phosphate binding	0.0225963	GO:0061640	Biological Process	cytoskeleton-dependent cytokinesis	0.000676401
GO:0042273	Biological Process	ribosomal large subunit biogenesis	0.0230299	GO:0016447	Biological Process	somatic recombination of immunoglobulin gene segments	0.000681629
GO:0043627	Biological Process	response to estrogen	0.0230299	GO:0045143	Biological Process	homologous chromosome segregation	0.000681629
GO:0051055	Biological Process	negative regulation of lipid biosynthetic process	0.0230299	GO:0051053	Biological Process	negative regulation of DNA metabolic process	0.000729934
GO:0006725	Biological Process	cellular aromatic compound metabolic process	0.0232237	GO:0050790	Biological Process	regulation of catalytic activity	0.000738344
GO:1901360	Biological Process	organic cyclic compound metabolic process	0.0233387	GO:0016445	Biological Process	somatic diversification of immunoglobulins	0.000751273
GO:0051219	Molecular Function	phosphoprotein binding	0.0234317	GO:0008270	Molecular Function	zinc ion binding	0.000757801
GO:0030301	Biological Process	cholesterol transport	0.0237251	GO:0006999	Biological Process	nuclear pore organization	0.000764151
GO:1904029	Biological Process	regulation of cyclin-dependent protein kinase activity	0.0237496	GO:0000076	Biological Process	DNA replication checkpoint	0.000772025
GO:0008022	Molecular Function	protein C-terminus binding	0.0239018	GO:0009157	Biological Process	deoxyribonucleoside monophosphate biosynthetic process	0.000772025
GO:0032991	Cellular Component	protein-containing complex	0.0240556	GO:0031946	Biological Process	regulation of glucocorticoid biosynthetic process	0.000772025
GO:1990841	Molecular Function	promoter-specific chromatin binding	0.0240607	GO:0090306	Biological Process	spindle assembly involved in meiosis	0.000772025
GO:0071396	Biological Process	cellular response to lipid	0.0241998	GO:1903588	Biological Process	negative regulation of blood vessel endothelial cell proliferation involved in sprouting angiogenesis	0.000772025
GO:0030018	Cellular Component	Z disc	0.0244424	GO:0030904	Cellular Component	retromer complex	0.000775837
GO:0045934	Biological Process	negative regulation of nucleobase-containing compound metabolic process	0.0248268	GO:0008139	Molecular Function	nuclear localization sequence binding	0.000782972
GO:0055123	Biological Process	digestive system development	0.0251266	GO:0010498	Biological Process	proteasomal protein catabolic process	0.000834453
GO:0015918	Biological Process	sterol transport	0.0253701	GO:0042274	Biological Process	ribosomal small subunit biogenesis	0.000850945
GO:2000112	Biological Process	regulation of cellular macromolecule biosynthetic process	0.0257511	GO:0031410	Cellular Component	cytoplasmic vesicle	0.000865196
GO:0045943	Biological Process	positive regulation of transcription by RNA polymerase I	0.0258624	GO:0007056	Biological Process	spindle assembly involved in female meiosis	0.000874134
GO:0070741	Biological Process	response to interleukin-6	0.0258624	GO:0007057	Biological Process	spindle assembly involved in female meiosis I	0.000874134
GO:0071354	Biological Process	cellular response to interleukin-6	0.0258624	GO:0016321	Biological Process	female meiosis chromosome segregation	0.000874134
GO:0032886	Biological Process	regulation of microtubule-based process	0.0259003	GO:0022615	Biological Process	protein to membrane docking	0.000874134
GO:0043933	Biological Process	protein-containing complex subunit organization	0.025915	GO:0051255	Biological Process	spindle midzone assembly	0.000874134
GO:0000217	Molecular Function	DNA secondary structure binding	0.0261504	GO:0050810	Biological Process	regulation of steroid biosynthetic process	0.000949012
GO:0000774	Molecular Function	adenyl-nucleotide exchange factor activity	0.0261915	GO:0090734	Cellular Component	site of DNA damage	0.000965039
GO:0001217	Molecular Function	bacterial-type RNA polymerase transcriptional repressor activity, sequence-specific DNA binding	0.0261915	GO:1903322	Biological Process	positive regulation of protein modification by small protein conjugation or removal	0.000970834
GO:0005159	Molecular Function	insulin-like growth factor receptor binding	0.0261915	GO:0035613	Molecular Function	RNA stem-loop binding	0.000970933
GO:0099512	Cellular Component	supramolecular fiber	0.026358	GO:0006997	Biological Process	nucleus organization	0.000976785
GO:1902806	Biological Process	regulation of cell cycle G1/S phase transition	0.0266053	GO:0003712	Molecular Function	transcription coregulator activity	0.00104272
GO:0031647	Biological Process	regulation of protein stability	0.026817	GO:0043967	Biological Process	histone H4 acetylation	0.00107231
GO:0033365	Biological Process	protein localization to organelle	0.0268538	GO:0000018	Biological Process	regulation of DNA recombination	0.00107927
GO:0099080	Cellular Component	supramolecular complex	0.027434	GO:0007041	Biological Process	lysosomal transport	0.00107927
GO:0099081	Cellular Component	supramolecular polymer	0.027434	GO:2001020	Biological Process	regulation of response to DNA damage stimulus	0.00108121
GO:0043034	Cellular Component	costamere	0.0279858	GO:0019538	Biological Process	protein metabolic process	0.00108571
GO:0044615	Cellular Component	nuclear pore nuclear basket	0.0279858	GO:0009056	Biological Process	catabolic process	0.00108763
GO:0120103	Cellular Component	centriolar subdistal appendage	0.0279858	GO:0030216	Biological Process	keratinocyte differentiation	0.00111416
GO:0010212	Biological Process	response to ionizing radiation	0.0281422	GO:0140096	Molecular Function	catalytic activity, acting on a protein	0.00112089
GO:0055017	Biological Process	cardiac muscle tissue growth	0.0281602	GO:0010638	Biological Process	positive regulation of organelle organization	0.00112092
GO:0003337	Biological Process	mesenchymal to epithelial transition involved in metanephros morphogenesis	0.0286979	GO:0043543	Biological Process	protein acylation	0.00112898
GO:0006152	Biological Process	purine nucleoside catabolic process	0.0286979	GO:0009913	Biological Process	epidermal cell differentiation	0.00114088
GO:0010457	Biological Process	centriole-centriole cohesion	0.0286979	GO:0097708	Cellular Component	intracellular vesicle	0.00114735
GO:0014820	Biological Process	tonic smooth muscle contraction	0.0286979	GO:0002381	Biological Process	immunoglobulin production involved in immunoglobulin mediated immune response	0.00119615
GO:0045842	Biological Process	positive regulation of mitotic metaphase/anaphase transition	0.0286979	GO:0045934	Biological Process	negative regulation of nucleobase-containing compound metabolic process	0.00121923
GO:0051292	Biological Process	nuclear pore complex assembly	0.0286979	GO:0003729	Molecular Function	mRNA binding	0.00123619
GO:0071305	Biological Process	cellular response to vitamin D	0.0286979	GO:0016581	Cellular Component	NuRD complex	0.00127489
GO:0071801	Biological Process	regulation of podosome assembly	0.0286979	GO:0090545	Cellular Component	CHD-type complex	0.00127489
GO:0072710	Biological Process	response to hydroxyurea	0.0286979	GO:1990023	Cellular Component	mitotic spindle midzone	0.00127489
GO:0097329	Biological Process	response to antimetabolite	0.0286979	GO:1990498	Cellular Component	mitotic spindle microtubule	0.00127489
GO:1901970	Biological Process	positive regulation of mitotic sister chromatid separation	0.0286979	GO:0006303	Biological Process	double-strand break repair via nonhomologous end joining	0.00129982
GO:1902101	Biological Process	positive regulation of metaphase/anaphase transition of cell cycle	0.0286979	GO:0051653	Biological Process	spindle localization	0.00129982
GO:1904816	Biological Process	positive regulation of protein localization to chromosome, telomeric region	0.0286979	GO:0008649	Molecular Function	rRNA methyltransferase activity	0.00131878
GO:0032934	Molecular Function	sterol binding	0.0290518	GO:0030371	Molecular Function	translation repressor activity	0.00131878
GO:0010556	Biological Process	regulation of macromolecule biosynthetic process	0.0291381	GO:0030983	Molecular Function	mismatched DNA binding	0.00131878
GO:0032205	Biological Process	negative regulation of telomere maintenance	0.0296703	GO:0140102	Molecular Function	catalytic activity, acting on a rRNA	0.00131878
GO:0032781	Biological Process	positive regulation of ATPase activity	0.0296703	GO:0006704	Biological Process	glucocorticoid biosynthetic process	0.00134611
GO:0039694	Biological Process	viral RNA genome replication	0.0296703	GO:0007135	Biological Process	meiosis II	0.00134611
GO:0042304	Biological Process	regulation of fatty acid biosynthetic process	0.0296703	GO:0016446	Biological Process	somatic hypermutation of immunoglobulin genes	0.00134611
GO:0044786	Biological Process	cell cycle DNA replication	0.0296703	GO:0061983	Biological Process	meiosis II cell cycle process	0.00134611
GO:0055023	Biological Process	positive regulation of cardiac muscle tissue growth	0.0296703	GO:1900262	Biological Process	regulation of DNA-directed DNA polymerase activity	0.00134611
GO:0045833	Biological Process	negative regulation of lipid metabolic process	0.0299959	GO:1900264	Biological Process	positive regulation of DNA-directed DNA polymerase activity	0.00134611
GO:0006360	Biological Process	transcription by RNA polymerase I	0.03096	GO:0031625	Molecular Function	ubiquitin protein ligase binding	0.00136559
GO:0009994	Biological Process	oocyte differentiation	0.03096	GO:0051310	Biological Process	metaphase plate congression	0.00137122
GO:0048016	Biological Process	inositol phosphate-mediated signaling	0.03096	GO:2000278	Biological Process	regulation of DNA biosynthetic process	0.00138841
GO:0008135	Molecular Function	translation factor activity, RNA binding	0.0310675	GO:0007062	Biological Process	sister chromatid cohesion	0.0014144
GO:0035270	Biological Process	endocrine system development	0.0313941	GO:0001556	Biological Process	oocyte maturation	0.00141865
GO:0050821	Biological Process	protein stabilization	0.0322695	GO:0051303	Biological Process	establishment of chromosome localization	0.00143337
GO:0048477	Biological Process	oogenesis	0.0322867	GO:0044440	Cellular Component	endosomal part	0.00152881
GO:0000250	Molecular Function	lanosterol synthase activity	0.0326875	GO:1904949	Cellular Component	ATPase complex	0.001541
GO:0003945	Molecular Function	N-acetyllactosamine synthase activity	0.0326875	GO:0010894	Biological Process	negative regulation of steroid biosynthetic process	0.00154836
GO:0004132	Molecular Function	dCMP deaminase activity	0.0326875	GO:0010971	Biological Process	positive regulation of G2/M transition of mitotic cell cycle	0.00154836
GO:0004588	Molecular Function	orotate phosphoribosyltransferase activity	0.0326875	GO:0045939	Biological Process	negative regulation of steroid metabolic process	0.00154836
GO:0004590	Molecular Function	orotidine-5'-phosphate decarboxylase activity	0.0326875	GO:0090231	Biological Process	regulation of spindle checkpoint	0.00154836
GO:0004772	Molecular Function	sterol O-acyltransferase activity	0.0326875	GO:0090266	Biological Process	regulation of mitotic cell cycle spindle assembly checkpoint	0.00154836
GO:0004797	Molecular Function	thymidine kinase activity	0.0326875	GO:1903504	Biological Process	regulation of mitotic spindle checkpoint	0.00154836
GO:0004854	Molecular Function	xanthine dehydrogenase activity	0.0326875	GO:0007141	Biological Process	male meiosis I	0.00156178
GO:0004855	Molecular Function	xanthine oxidase activity	0.0326875	GO:0008340	Biological Process	determination of adult lifespan	0.00156178
GO:0004968	Molecular Function	gonadotropin-releasing hormone receptor activity	0.0326875	GO:0010008	Cellular Component	endosome membrane	0.00156985
GO:0008109	Molecular Function	N-acetyllactosaminide beta-1,6-N-acetylglucosaminyltransferase activity	0.0326875	GO:0070603	Cellular Component	SWI/SNF superfamily-type complex	0.00157866
GO:0008900	Molecular Function	potassium:proton exchanging ATPase activity	0.0326875	GO:0045182	Molecular Function	translation regulator activity	0.00161807
GO:0010859	Molecular Function	calcium-dependent cysteine-type endopeptidase inhibitor activity	0.0326875	GO:0007004	Biological Process	telomere maintenance via telomerase	0.00165122
GO:0015375	Molecular Function	glycine:sodium symporter activity	0.0326875	GO:2000242	Biological Process	negative regulation of reproductive process	0.00165122
GO:0015389	Molecular Function	pyrimidine- and adenine-specific:sodium symporter activity	0.0326875	GO:0006282	Biological Process	regulation of DNA repair	0.00167964
GO:0015390	Molecular Function	purine-specific nucleoside:sodium symporter activity	0.0326875	GO:0009451	Biological Process	RNA modification	0.00170872
GO:0015391	Molecular Function	nucleobase:cation symporter activity	0.0326875	GO:0005814	Cellular Component	centriole	0.00172538
GO:0016520	Molecular Function	growth hormone-releasing hormone receptor activity	0.0326875	GO:0061695	Cellular Component	transferase complex, transferring phosphorus-containing groups	0.00173952
GO:0016726	Molecular Function	oxidoreductase activity, acting on CH or CH2 groups, NAD or NADP as acceptor	0.0326875	GO:0046914	Molecular Function	transition metal ion binding	0.00173989
GO:0016727	Molecular Function	oxidoreductase activity, acting on CH or CH2 groups, oxygen as acceptor	0.0326875	GO:0006611	Biological Process	protein export from nucleus	0.00177828
GO:0031559	Molecular Function	oxidosqualene cyclase activity	0.0326875	GO:0043487	Biological Process	regulation of RNA stability	0.00177828
GO:0031707	Molecular Function	endothelin A receptor binding	0.0326875	GO:0010833	Biological Process	telomere maintenance via telomere lengthening	0.00181549
GO:0031962	Molecular Function	mineralocorticoid receptor binding	0.0326875	GO:0050000	Biological Process	chromosome localization	0.00182506
GO:0034736	Molecular Function	cholesterol O-acyltransferase activity	0.0326875	GO:0031327	Biological Process	negative regulation of cellular biosynthetic process	0.00194607
GO:0035242	Molecular Function	protein-arginine omega-N asymmetric methyltransferase activity	0.0326875	GO:0031543	Molecular Function	peptidyl-proline dioxygenase activity	0.00203748
GO:0042300	Molecular Function	beta-amyrin synthase activity	0.0326875	GO:0032356	Molecular Function	oxidized DNA binding	0.00203748
GO:0043915	Molecular Function	L-seryl-tRNA(Sec) kinase activity	0.0326875	GO:0032357	Molecular Function	oxidized purine DNA binding	0.00203748
GO:0047444	Molecular Function	N-acylneuraminate-9-phosphate synthase activity	0.0326875	GO:0032404	Molecular Function	mismatch repair complex binding	0.00203748
GO:0050353	Molecular Function	trimethyllysine dioxygenase activity	0.0326875	GO:1902911	Cellular Component	protein kinase complex	0.00204654
GO:0052739	Molecular Function	phosphatidylserine 1-acylhydrolase activity	0.0326875	GO:0002204	Biological Process	somatic recombination of immunoglobulin genes involved in immune response	0.00209446
GO:0052740	Molecular Function	1-acyl-2-lysophosphatidylserine acylhydrolase activity	0.0326875	GO:0002208	Biological Process	somatic diversification of immunoglobulins involved in immune response	0.00209446
GO:0052798	Molecular Function	beta-galactoside alpha-2,3-sialyltransferase activity	0.0326875	GO:0045190	Biological Process	isotype switching	0.00209446
GO:0061609	Molecular Function	fructose-1-phosphate aldolase activity	0.0326875	GO:0016605	Cellular Component	PML body	0.00209903
GO:0070539	Molecular Function	linoleic acid binding	0.0326875	GO:0070925	Biological Process	organelle assembly	0.00211188
GO:0070674	Molecular Function	hypoxanthine dehydrogenase activity	0.0326875	GO:0090090	Biological Process	negative regulation of canonical Wnt signaling pathway	0.00211414
GO:0071164	Molecular Function	RNA trimethylguanosine synthase activity	0.0326875	GO:0043549	Biological Process	regulation of kinase activity	0.00211813
GO:0103025	Molecular Function	alpha-amylase activity (releasing maltohexaose)	0.0326875	GO:0090568	Cellular Component	nuclear transcriptional repressor complex	0.00212887
GO:1990829	Molecular Function	C-rich single-stranded DNA binding	0.0326875	GO:0061659	Molecular Function	ubiquitin-like protein ligase activity	0.00214714
GO:0016604	Cellular Component	nuclear body	0.0327051	GO:0000082	Biological Process	G1/S transition of mitotic cell cycle	0.00216468
GO:0010997	Molecular Function	anaphase-promoting complex binding	0.0329564	GO:0032559	Molecular Function	adenyl ribonucleotide binding	0.00217089
GO:0016571	Biological Process	histone methylation	0.0331108	GO:0005524	Molecular Function	ATP binding	0.00217717
GO:0016233	Biological Process	telomere capping	0.0337569	GO:0003824	Molecular Function	catalytic activity	0.00218511
GO:0032366	Biological Process	intracellular sterol transport	0.0337569	GO:0009895	Biological Process	negative regulation of catabolic process	0.00219071
GO:0032367	Biological Process	intracellular cholesterol transport	0.0337569	GO:0070530	Molecular Function	K63-linked polyubiquitin modification-dependent protein binding	0.00219436
GO:0040018	Biological Process	positive regulation of multicellular organism growth	0.0337569	GO:0016779	Molecular Function	nucleotidyltransferase activity	0.00219557
GO:0060914	Biological Process	heart formation	0.0337569	GO:0016580	Cellular Component	Sin3 complex	0.00221262
GO:0070884	Biological Process	regulation of calcineurin-NFAT signaling cascade	0.0337569	GO:0032300	Cellular Component	mismatch repair complex	0.00221262
GO:0009330	Cellular Component	DNA topoisomerase complex (ATP-hydrolyzing)	0.0338697	GO:0033061	Cellular Component	DNA recombinase mediator complex	0.00221262
GO:0031523	Cellular Component	Myb complex	0.0338697	GO:0070822	Cellular Component	Sin3-type complex	0.00221262
GO:0090636	Cellular Component	outer dense plaque of desmosome	0.0338697	GO:0006900	Biological Process	vesicle budding from membrane	0.00224141
GO:0090637	Cellular Component	inner dense plaque of desmosome	0.0338697	GO:0008022	Molecular Function	protein C-terminus binding	0.00226607
GO:0098723	Cellular Component	skeletal muscle myofibril	0.0338697	GO:0046885	Biological Process	regulation of hormone biosynthetic process	0.00228696
GO:0098753	Cellular Component	anchored component of the cytoplasmic side of the plasma membrane	0.0338697	GO:0032465	Biological Process	regulation of cytokinesis	0.00230342
GO:0098890	Cellular Component	extrinsic component of postsynaptic membrane	0.0338697	GO:0061630	Molecular Function	ubiquitin protein ligase activity	0.00230863
GO:0098892	Cellular Component	extrinsic component of postsynaptic specialization membrane	0.0338697	GO:0010890	Biological Process	positive regulation of sequestering of triglyceride	0.00231726
GO:0099243	Cellular Component	extrinsic component of synaptic membrane	0.0338697	GO:0031943	Biological Process	regulation of glucocorticoid metabolic process	0.00231726
GO:0005524	Molecular Function	ATP binding	0.0338948	GO:0051315	Biological Process	attachment of mitotic spindle microtubules to kinetochore	0.00231726
GO:0045840	Biological Process	positive regulation of mitotic nuclear division	0.0339178	GO:0030554	Molecular Function	adenyl nucleotide binding	0.00232573
GO:0000732	Biological Process	strand displacement	0.0343281	GO:0071479	Biological Process	cellular response to ionizing radiation	0.00237405
GO:0001560	Biological Process	regulation of cell growth by extracellular stimulus	0.0343281	GO:0002200	Biological Process	somatic diversification of immune receptors	0.00237843
GO:0002192	Biological Process	IRES-dependent translational initiation of linear mRNA	0.0343281	GO:0006402	Biological Process	mRNA catabolic process	0.0025008
GO:0002302	Biological Process	CD8-positive, alpha-beta T cell differentiation involved in immune response	0.0343281	GO:0034504	Biological Process	protein localization to nucleus	0.0025176
GO:0003290	Biological Process	atrial septum secundum morphogenesis	0.0343281	GO:0032774	Biological Process	RNA biosynthetic process	0.00252095
GO:0003311	Biological Process	pancreatic D cell differentiation	0.0343281	GO:0030855	Biological Process	epithelial cell differentiation	0.00259387
GO:0006722	Biological Process	triterpenoid metabolic process	0.0343281	GO:0034248	Biological Process	regulation of cellular amide metabolic process	0.00261156
GO:0007371	Biological Process	ventral midline determination	0.0343281	GO:0045944	Biological Process	positive regulation of transcription by RNA polymerase II	0.00262682
GO:0007525	Biological Process	somatic muscle development	0.0343281	GO:0006301	Biological Process	postreplication repair	0.00263247
GO:0016104	Biological Process	triterpenoid biosynthetic process	0.0343281	GO:0008207	Biological Process	C21-steroid hormone metabolic process	0.00263247
GO:0019043	Biological Process	establishment of viral latency	0.0343281	GO:0061311	Biological Process	cell surface receptor signaling pathway involved in heart development	0.00263247
GO:0019101	Biological Process	female somatic sex determination	0.0343281	GO:0061323	Biological Process	cell proliferation involved in heart morphogenesis	0.00263247
GO:0019919	Biological Process	peptidyl-arginine methylation, to asymmetrical-dimethyl arginine	0.0343281	GO:0070232	Biological Process	regulation of T cell apoptotic process	0.00263247
GO:0021685	Biological Process	cerebellar granular layer structural organization	0.0343281	GO:0044248	Biological Process	cellular catabolic process	0.00264531
GO:0030185	Biological Process	nitric oxide transport	0.0343281	GO:0032210	Biological Process	regulation of telomere maintenance via telomerase	0.00265104
GO:0031583	Biological Process	phospholipase D-activating G protein-coupled receptor signaling pathway	0.0343281	GO:0045120	Cellular Component	pronucleus	0.00272797
GO:0032687	Biological Process	negative regulation of interferon-alpha production	0.0343281	GO:0031901	Cellular Component	early endosome membrane	0.0027658
GO:0033301	Biological Process	cell cycle comprising mitosis without cytokinesis	0.0343281	GO:0035861	Cellular Component	site of double-strand break	0.0027658
GO:0033341	Biological Process	regulation of collagen binding	0.0343281	GO:0000209	Biological Process	protein polyubiquitination	0.00281977
GO:0033342	Biological Process	negative regulation of collagen binding	0.0343281	GO:0009894	Biological Process	regulation of catabolic process	0.00282646
GO:0034371	Biological Process	chylomicron remodeling	0.0343281	GO:0043297	Biological Process	apical junction assembly	0.00286425
GO:0036261	Biological Process	7-methylguanosine cap hypermethylation	0.0343281	GO:0007144	Biological Process	female meiosis I	0.00287558
GO:0036510	Biological Process	trimming of terminal mannose on C branch	0.0343281	GO:0022038	Biological Process	corpus callosum development	0.00287558
GO:0042313	Biological Process	protein kinase C deactivation	0.0343281	GO:0031167	Biological Process	rRNA methylation	0.00287558
GO:0043179	Biological Process	rhythmic excitation	0.0343281	GO:0032553	Molecular Function	ribonucleotide binding	0.00288082
GO:0043417	Biological Process	negative regulation of skeletal muscle tissue regeneration	0.0343281	GO:1900180	Biological Process	regulation of protein localization to nucleus	0.00288302
GO:0044205	Biological Process	'de novo' UMP biosynthetic process	0.0343281	GO:0051984	Biological Process	positive regulation of chromosome segregation	0.0028921
GO:0044826	Biological Process	viral genome integration into host DNA	0.0343281	GO:0070266	Biological Process	necroptotic process	0.0028921
GO:0051309	Biological Process	female meiosis chromosome separation	0.0343281	GO:0071407	Biological Process	cellular response to organic cyclic compound	0.00292002
GO:0051771	Biological Process	negative regulation of nitric-oxide synthase biosynthetic process	0.0343281	GO:0006913	Biological Process	nucleocytoplasmic transport	0.00292816
GO:0060133	Biological Process	somatotropin secreting cell development	0.0343281	GO:0009890	Biological Process	negative regulation of biosynthetic process	0.00310464
GO:0060755	Biological Process	negative regulation of mast cell chemotaxis	0.0343281	GO:0006401	Biological Process	RNA catabolic process	0.00311666
GO:0061945	Biological Process	regulation of protein K48-linked ubiquitination	0.0343281	GO:2000113	Biological Process	negative regulation of cellular macromolecule biosynthetic process	0.00314825
GO:0070194	Biological Process	synaptonemal complex disassembly	0.0343281	GO:0065009	Biological Process	regulation of molecular function	0.00316564
GO:0070489	Biological Process	T cell aggregation	0.0343281	GO:0018394	Biological Process	peptidyl-lysine acetylation	0.00321408
GO:0072036	Biological Process	mesenchymal to epithelial transition involved in renal vesicle formation	0.0343281	GO:0035639	Molecular Function	purine ribonucleoside triphosphate binding	0.00324163
GO:0072285	Biological Process	mesenchymal to epithelial transition involved in metanephric renal vesicle formation	0.0343281	GO:0007281	Biological Process	germ cell development	0.0032427
GO:0075713	Biological Process	establishment of integrated proviral latency	0.0343281	GO:0051169	Biological Process	nuclear transport	0.00325591
GO:0090104	Biological Process	pancreatic epsilon cell differentiation	0.0343281	GO:0032506	Biological Process	cytokinetic process	0.00334536
GO:0097210	Biological Process	response to gonadotropin-releasing hormone	0.0343281	GO:0032135	Molecular Function	DNA insertion or deletion binding	0.00339148
GO:0097211	Biological Process	cellular response to gonadotropin-releasing hormone	0.0343281	GO:0032405	Molecular Function	MutLalpha complex binding	0.00339148
GO:0098939	Biological Process	dendritic transport of mitochondrion	0.0343281	GO:0004520	Molecular Function	endodeoxyribonuclease activity	0.00341643
GO:0098972	Biological Process	anterograde dendritic transport of mitochondrion	0.0343281	GO:0042162	Molecular Function	telomeric DNA binding	0.00341643
GO:0099606	Biological Process	microtubule plus-end directed mitotic chromosome migration	0.0343281	GO:1901989	Biological Process	positive regulation of cell cycle phase transition	0.00342339
GO:0099607	Biological Process	lateral attachment of mitotic spindle microtubules to kinetochore	0.0343281	GO:0010558	Biological Process	negative regulation of macromolecule biosynthetic process	0.00343349
GO:0110017	Biological Process	cap-independent translational initiation of linear mRNA	0.0343281	GO:0065003	Biological Process	protein-containing complex assembly	0.00344347
GO:1900110	Biological Process	negative regulation of histone H3-K9 dimethylation	0.0343281	GO:0017053	Cellular Component	transcriptional repressor complex	0.00345009
GO:1901189	Biological Process	positive regulation of ephrin receptor signaling pathway	0.0343281	GO:0051248	Biological Process	negative regulation of protein metabolic process	0.00349129
GO:1901297	Biological Process	positive regulation of canonical Wnt signaling pathway involved in cardiac muscle cell fate commitment	0.0343281	GO:0019898	Cellular Component	extrinsic component of membrane	0.00349241
GO:1902045	Biological Process	negative regulation of Fas signaling pathway	0.0343281	GO:2001141	Biological Process	regulation of RNA biosynthetic process	0.00349581
GO:1902524	Biological Process	positive regulation of protein K48-linked ubiquitination	0.0343281	GO:0006694	Biological Process	steroid biosynthetic process	0.00351579
GO:1903031	Biological Process	regulation of microtubule plus-end binding	0.0343281	GO:0000152	Cellular Component	nuclear ubiquitin ligase complex	0.00352137
GO:1903033	Biological Process	positive regulation of microtubule plus-end binding	0.0343281	GO:0032205	Biological Process	negative regulation of telomere maintenance	0.00352943
GO:1903576	Biological Process	response to L-arginine	0.0343281	GO:0009314	Biological Process	response to radiation	0.00354731
GO:1903577	Biological Process	cellular response to L-arginine	0.0343281	GO:0010629	Biological Process	negative regulation of gene expression	0.00357639
GO:1903804	Biological Process	glycine import across plasma membrane	0.0343281	GO:0008283	Biological Process	cell proliferation	0.00361094
GO:1903837	Biological Process	regulation of mRNA 3'-UTR binding	0.0343281	GO:0030688	Cellular Component	preribosome, small subunit precursor	0.00362953
GO:1903839	Biological Process	positive regulation of mRNA 3'-UTR binding	0.0343281	GO:0007034	Biological Process	vacuolar transport	0.00367221
GO:1904535	Biological Process	positive regulation of telomeric loop disassembly	0.0343281	GO:1903828	Biological Process	negative regulation of cellular protein localization	0.00367221
GO:1904696	Biological Process	protein localization to cell-cell adherens junction	0.0343281	GO:0045931	Biological Process	positive regulation of mitotic cell cycle	0.00375391
GO:1904702	Biological Process	regulation of protein localization to cell-cell adherens junction	0.0343281	GO:0006231	Biological Process	dTMP biosynthetic process	0.00377004
GO:1905062	Biological Process	positive regulation of cardioblast proliferation	0.0343281	GO:0009177	Biological Process	pyrimidine deoxyribonucleoside monophosphate biosynthetic process	0.00377004
GO:1905068	Biological Process	positive regulation of canonical Wnt signaling pathway involved in heart development	0.0343281	GO:0042636	Biological Process	negative regulation of hair cycle	0.00377004
GO:1905341	Biological Process	negative regulation of protein localization to kinetochore	0.0343281	GO:0044771	Biological Process	meiotic cell cycle phase transition	0.00377004
GO:2000324	Biological Process	positive regulation of glucocorticoid receptor signaling pathway	0.0343281	GO:0051096	Biological Process	positive regulation of helicase activity	0.00377004
GO:2000435	Biological Process	negative regulation of protein neddylation	0.0343281	GO:0051799	Biological Process	negative regulation of hair follicle development	0.00377004
GO:2000467	Biological Process	positive regulation of glycogen (starch) synthase activity	0.0343281	GO:1901563	Biological Process	response to camptothecin	0.00377004
GO:2001144	Biological Process	regulation of phosphatidylinositol-3,4,5-trisphosphate 5-phosphatase activity	0.0343281	GO:1901977	Biological Process	negative regulation of cell cycle checkpoint	0.00377004
GO:2001145	Biological Process	negative regulation of phosphatidylinositol-3,4,5-trisphosphate 5-phosphatase activity	0.0343281	GO:1902857	Biological Process	positive regulation of non-motile cilium assembly	0.00377004
GO:2001199	Biological Process	negative regulation of dendritic cell differentiation	0.0343281	GO:2000064	Biological Process	regulation of cortisol biosynthetic process	0.00377004
GO:2001200	Biological Process	positive regulation of dendritic cell differentiation	0.0343281	GO:0006351	Biological Process	transcription, DNA-templated	0.00380707
GO:2001213	Biological Process	negative regulation of vasculogenesis	0.0343281	GO:0032269	Biological Process	negative regulation of cellular protein metabolic process	0.00383099
GO:1901701	Biological Process	cellular response to oxygen-containing compound	0.0344692	GO:0051293	Biological Process	establishment of spindle localization	0.00384995
GO:0006413	Biological Process	translational initiation	0.0347318	GO:0045859	Biological Process	regulation of protein kinase activity	0.00386128
GO:0006281	Biological Process	DNA repair	0.0351006	GO:0017076	Molecular Function	purine nucleotide binding	0.00389773
GO:0031616	Cellular Component	spindle pole centrosome	0.035187	GO:0044774	Biological Process	mitotic DNA integrity checkpoint	0.00392194
GO:0061700	Cellular Component	GATOR2 complex	0.035187	GO:0016706	Molecular Function	oxidoreductase activity, acting on paired donors, with incorporation or reduction of molecular oxygen, 2-oxoglutarate as one donor, and incorporation of one atom each of oxygen into both donors	0.00392682
GO:0097539	Cellular Component	ciliary transition fiber	0.035187	GO:0048029	Molecular Function	monosaccharide binding	0.00392682
GO:1990023	Cellular Component	mitotic spindle midzone	0.035187	GO:0007017	Biological Process	microtubule-based process	0.00394362
GO:0034641	Biological Process	cellular nitrogen compound metabolic process	0.0352909	GO:0031401	Biological Process	positive regulation of protein modification process	0.00401734
GO:0031327	Biological Process	negative regulation of cellular biosynthetic process	0.0359335	GO:0005770	Cellular Component	late endosome	0.00405326
GO:0001710	Biological Process	mesodermal cell fate commitment	0.0360713	GO:0097659	Biological Process	nucleic acid-templated transcription	0.00406608
GO:0003263	Biological Process	cardioblast proliferation	0.0360713	GO:0030135	Cellular Component	coated vesicle	0.0041068
GO:0003264	Biological Process	regulation of cardioblast proliferation	0.0360713	GO:0006355	Biological Process	regulation of transcription, DNA-templated	0.00415182
GO:0006268	Biological Process	DNA unwinding involved in DNA replication	0.0360713	GO:0018193	Biological Process	peptidyl-amino acid modification	0.00416011
GO:0007096	Biological Process	regulation of exit from mitosis	0.0360713	GO:0043274	Molecular Function	phospholipase binding	0.00418955
GO:0031507	Biological Process	heterochromatin assembly	0.0360713	GO:0002639	Biological Process	positive regulation of immunoglobulin production	0.00420281
GO:0033280	Biological Process	response to vitamin D	0.0360713	GO:0007131	Biological Process	reciprocal meiotic recombination	0.00420281
GO:0045540	Biological Process	regulation of cholesterol biosynthetic process	0.0360713	GO:0031396	Biological Process	regulation of protein ubiquitination	0.00420877
GO:0051044	Biological Process	positive regulation of membrane protein ectodomain proteolysis	0.0360713	GO:0097191	Biological Process	extrinsic apoptotic signaling pathway	0.00420877
GO:0051573	Biological Process	negative regulation of histone H3-K9 methylation	0.0360713	GO:0002043	Biological Process	blood vessel endothelial cell proliferation involved in sprouting angiogenesis	0.00422902
GO:0070202	Biological Process	regulation of establishment of protein localization to chromosome	0.0360713	GO:0045830	Biological Process	positive regulation of isotype switching	0.00422902
GO:0086103	Biological Process	G protein-coupled receptor signaling pathway involved in heart process	0.0360713	GO:0051704	Biological Process	multi-organism process	0.00423437
GO:0098935	Biological Process	dendritic transport	0.0360713	GO:0042176	Biological Process	regulation of protein catabolic process	0.00433314
GO:0106118	Biological Process	regulation of sterol biosynthetic process	0.0360713	GO:0032555	Molecular Function	purine ribonucleotide binding	0.00435141
GO:2000727	Biological Process	positive regulation of cardiac muscle cell differentiation	0.0360713	GO:0044419	Biological Process	interspecies interaction between organisms	0.00438476
GO:0006486	Biological Process	protein glycosylation	0.036667	GO:1903506	Biological Process	regulation of nucleic acid-templated transcription	0.00443759
GO:0043413	Biological Process	macromolecule glycosylation	0.036667	GO:0022607	Biological Process	cellular component assembly	0.00453105
GO:0000724	Biological Process	double-strand break repair via homologous recombination	0.0367294	GO:0018205	Biological Process	peptidyl-lysine modification	0.00461652
GO:0000725	Biological Process	recombinational repair	0.0367294	GO:0032039	Cellular Component	integrator complex	0.00464183
GO:2000045	Biological Process	regulation of G1/S transition of mitotic cell cycle	0.0368385	GO:0040001	Biological Process	establishment of mitotic spindle localization	0.00466552
GO:0060419	Biological Process	heart growth	0.0370345	GO:0004656	Molecular Function	procollagen-proline 4-dioxygenase activity	0.00468344
GO:1902117	Biological Process	positive regulation of organelle assembly	0.0371883	GO:0008169	Molecular Function	C-methyltransferase activity	0.00468344
GO:0035639	Molecular Function	purine ribonucleoside triphosphate binding	0.0375628	GO:0032137	Molecular Function	guanine/thymine mispair binding	0.00468344
GO:0016866	Molecular Function	intramolecular transferase activity	0.0378152	GO:0032139	Molecular Function	dinucleotide insertion or deletion binding	0.00468344
GO:0006695	Biological Process	cholesterol biosynthetic process	0.0381195	GO:0032142	Molecular Function	single guanine insertion binding	0.00468344
GO:0031116	Biological Process	positive regulation of microtubule polymerization	0.0381195	GO:0034647	Molecular Function	histone demethylase activity (H3-trimethyl-K4 specific)	0.00468344
GO:0060421	Biological Process	positive regulation of heart growth	0.0381195	GO:0044729	Molecular Function	hemi-methylated DNA-binding	0.00468344
GO:0060795	Biological Process	cell fate commitment involved in formation of primary germ layer	0.0381195	GO:0043047	Molecular Function	single-stranded telomeric DNA binding	0.00468394
GO:0106056	Biological Process	regulation of calcineurin-mediated signaling	0.0381195	GO:0098847	Molecular Function	sequence-specific single stranded DNA binding	0.00468394
GO:1902653	Biological Process	secondary alcohol biosynthetic process	0.0381195	GO:0019104	Molecular Function	DNA N-glycosylase activity	0.00469214
GO:0048522	Biological Process	positive regulation of cellular process	0.0386865	GO:0046620	Biological Process	regulation of organ growth	0.00480395
GO:0045860	Biological Process	positive regulation of protein kinase activity	0.0390262	GO:1901992	Biological Process	positive regulation of mitotic cell cycle phase transition	0.00480395
GO:0031326	Biological Process	regulation of cellular biosynthetic process	0.0396601	GO:0030136	Cellular Component	clathrin-coated vesicle	0.00482529
GO:0009889	Biological Process	regulation of biosynthetic process	0.0398807	GO:0000795	Cellular Component	synaptonemal complex	0.00489909
GO:2000113	Biological Process	negative regulation of cellular macromolecule biosynthetic process	0.0399885	GO:0099086	Cellular Component	synaptonemal structure	0.00489909
GO:0050810	Biological Process	regulation of steroid biosynthetic process	0.0403106	GO:0097190	Biological Process	apoptotic signaling pathway	0.00491436
GO:0004529	Molecular Function	exodeoxyribonuclease activity	0.0403191	GO:1904357	Biological Process	negative regulation of telomere maintenance via telomere lengthening	0.00491607
GO:0016895	Molecular Function	exodeoxyribonuclease activity, producing 5'-phosphomonoesters	0.0403191	GO:0031262	Cellular Component	Ndc80 complex	0.00493817
GO:0009101	Biological Process	glycoprotein biosynthetic process	0.0404757	GO:0031391	Cellular Component	Elg1 RFC-like complex	0.00493817
GO:0009890	Biological Process	negative regulation of biosynthetic process	0.0411529	GO:0033186	Cellular Component	CAF-1 complex	0.00493817
GO:0008373	Molecular Function	sialyltransferase activity	0.0422009	GO:0070939	Cellular Component	Dsl1/NZR complex	0.00493817
GO:0042162	Molecular Function	telomeric DNA binding	0.0422009	GO:0097124	Cellular Component	cyclin A2-CDK2 complex	0.00493817
GO:0042632	Biological Process	cholesterol homeostasis	0.0425226	GO:0099053	Cellular Component	activating signal cointegrator 1 complex	0.00493817
GO:0055092	Biological Process	sterol homeostasis	0.0425226	GO:0006305	Biological Process	DNA alkylation	0.00495031
GO:0007143	Biological Process	female meiotic nuclear division	0.0427544	GO:0006306	Biological Process	DNA methylation	0.00495031
GO:0000122	Biological Process	negative regulation of transcription by RNA polymerase II	0.0431748	GO:0042273	Biological Process	ribosomal large subunit biogenesis	0.00495031
GO:0005903	Cellular Component	brush border	0.0432114	GO:0043627	Biological Process	response to estrogen	0.00495031
GO:1902911	Cellular Component	protein kinase complex	0.0432114	GO:0045739	Biological Process	positive regulation of DNA repair	0.00496081
GO:0004386	Molecular Function	helicase activity	0.0433217	GO:0048193	Biological Process	Golgi vesicle transport	0.00499032
GO:0046165	Biological Process	alcohol biosynthetic process	0.0436424	GO:0008584	Biological Process	male gonad development	0.00502355
GO:0043489	Biological Process	RNA stabilization	0.0437461	GO:0007568	Biological Process	aging	0.0050654
GO:0003159	Biological Process	morphogenesis of an endothelium	0.0440828	GO:0002562	Biological Process	somatic diversification of immune receptors via germline recombination within a single locus	0.00507354
GO:0009130	Biological Process	pyrimidine nucleoside monophosphate biosynthetic process	0.0440828	GO:0016444	Biological Process	somatic cell DNA recombination	0.00507354
GO:0010878	Biological Process	cholesterol storage	0.0440828	GO:0000730	Biological Process	DNA recombinase assembly	0.00508674
GO:0022038	Biological Process	corpus callosum development	0.0440828	GO:0001188	Biological Process	RNA polymerase I preinitiation complex assembly	0.00508674
GO:0032211	Biological Process	negative regulation of telomere maintenance via telomerase	0.0440828	GO:0006348	Biological Process	chromatin silencing at telomere	0.00508674
GO:0044794	Biological Process	positive regulation by host of viral process	0.0440828	GO:0006858	Biological Process	extracellular transport	0.00508674
GO:0061154	Biological Process	endothelial tube morphogenesis	0.0440828	GO:0016338	Biological Process	calcium-independent cell-cell adhesion via plasma membrane cell-adhesion molecules	0.00508674
GO:0070885	Biological Process	negative regulation of calcineurin-NFAT signaling cascade	0.0440828	GO:0032875	Biological Process	regulation of DNA endoreduplication	0.00508674
GO:0071295	Biological Process	cellular response to vitamin	0.0440828	GO:0034140	Biological Process	negative regulation of toll-like receptor 3 signaling pathway	0.00508674
GO:0071391	Biological Process	cellular response to estrogen stimulus	0.0440828	GO:0034421	Biological Process	post-translational protein acetylation	0.00508674
GO:0071404	Biological Process	cellular response to low-density lipoprotein particle stimulus	0.0440828	GO:0035813	Biological Process	regulation of renal sodium excretion	0.00508674
GO:0090110	Biological Process	cargo loading into COPII-coated vesicle	0.0440828	GO:0045003	Biological Process	double-strand break repair via synthesis-dependent strand annealing	0.00508674
GO:0106057	Biological Process	negative regulation of calcineurin-mediated signaling	0.0440828	GO:0048296	Biological Process	regulation of isotype switching to IgA isotypes	0.00508674
GO:1904814	Biological Process	regulation of protein localization to chromosome, telomeric region	0.0440828	GO:0051256	Biological Process	mitotic spindle midzone assembly	0.00508674
GO:1905820	Biological Process	positive regulation of chromosome separation	0.0440828	GO:0060014	Biological Process	granulosa cell differentiation	0.00508674
GO:0030674	Molecular Function	protein binding, bridging	0.0443196	GO:0060467	Biological Process	negative regulation of fertilization	0.00508674
GO:0010558	Biological Process	negative regulation of macromolecule biosynthetic process	0.0444728	GO:0090735	Biological Process	DNA repair complex assembly	0.00508674
GO:0070161	Cellular Component	anchoring junction	0.044899	GO:1902990	Biological Process	mitotic telomere maintenance via semi-conservative replication	0.00508674
GO:0005925	Cellular Component	focal adhesion	0.0450911	GO:2000674	Biological Process	regulation of type B pancreatic cell apoptotic process	0.00508674
GO:0008284	Biological Process	positive regulation of cell proliferation	0.0453187	GO:2000675	Biological Process	negative regulation of type B pancreatic cell apoptotic process	0.00508674
GO:0032465	Biological Process	regulation of cytokinesis	0.0453537	GO:0005903	Cellular Component	brush border	0.00510806
GO:0003007	Biological Process	heart morphogenesis	0.045752	GO:0051128	Biological Process	regulation of cellular component organization	0.0051222
GO:0034968	Biological Process	histone lysine methylation	0.0460738	GO:2000241	Biological Process	regulation of reproductive process	0.00512712
GO:0051641	Biological Process	cellular localization	0.0460756	GO:0006475	Biological Process	internal protein amino acid acetylation	0.00513324
GO:0030684	Cellular Component	preribosome	0.0460915	GO:0016573	Biological Process	histone acetylation	0.00513324
GO:0001228	Molecular Function	DNA-binding transcription activator activity, RNA polymerase II-specific	0.0465071	GO:0018393	Biological Process	internal peptidyl-lysine acetylation	0.00513324
GO:0060090	Molecular Function	molecular adaptor activity	0.0467111	GO:0043130	Molecular Function	ubiquitin binding	0.00518081
GO:0006357	Biological Process	regulation of transcription by RNA polymerase II	0.0469106	GO:0044403	Biological Process	symbiont process	0.00520244
GO:0030239	Biological Process	myofibril assembly	0.0473409	GO:0000151	Cellular Component	ubiquitin ligase complex	0.00522124
GO:1902807	Biological Process	negative regulation of cell cycle G1/S phase transition	0.0473409	GO:0060914	Biological Process	heart formation	0.00524487
GO:0042054	Molecular Function	histone methyltransferase activity	0.0474613	GO:0051095	Biological Process	regulation of helicase activity	0.00530359
GO:0006356	Biological Process	regulation of transcription by RNA polymerase I	0.0476575	GO:0051292	Biological Process	nuclear pore complex assembly	0.00530359
GO:0016126	Biological Process	sterol biosynthetic process	0.0476575	GO:0061101	Biological Process	neuroendocrine cell differentiation	0.00530359
GO:0031111	Biological Process	negative regulation of microtubule polymerization or depolymerization	0.0476575	GO:0072530	Biological Process	purine-containing compound transmembrane transport	0.00530359
GO:0071825	Biological Process	protein-lipid complex subunit organization	0.0476575	GO:0090399	Biological Process	replicative senescence	0.00530359
GO:0043549	Biological Process	regulation of kinase activity	0.0481227	GO:1902931	Biological Process	negative regulation of alcohol biosynthetic process	0.00530359
GO:0090068	Biological Process	positive regulation of cell cycle process	0.0481724	GO:2000104	Biological Process	negative regulation of DNA-dependent DNA replication	0.00530359
GO:1990404	Molecular Function	protein ADP-ribosylase activity	0.0482337	GO:0043067	Biological Process	regulation of programmed cell death	0.00532315
GO:0030216	Biological Process	keratinocyte differentiation	0.0482947	GO:0000963	Biological Process	mitochondrial RNA processing	0.0054093
GO:0048524	Biological Process	positive regulation of viral process	0.0482947	GO:0044433	Cellular Component	cytoplasmic vesicle part	0.00545181
GO:0006302	Biological Process	double-strand break repair	0.0490911	GO:1990752	Cellular Component	microtubule end	0.00552388
GO:0002065	Biological Process	columnar/cuboidal epithelial cell differentiation	0.0491134	GO:0060341	Biological Process	regulation of cellular localization	0.00558086
GO:0051649	Biological Process	establishment of localization in cell	0.0493604	GO:0031982	Cellular Component	vesicle	0.00561526
GO:0033674	Biological Process	positive regulation of kinase activity	0.0497454	GO:1902494	Cellular Component	catalytic complex	0.00561526
				GO:0042147	Biological Process	retrograde transport, endosome to Golgi	0.00568416
				GO:0040029	Biological Process	regulation of gene expression, epigenetic	0.00570282
				GO:0042802	Molecular Function	identical protein binding	0.00578357
				GO:0060429	Biological Process	epithelium development	0.00589324
				GO:0000132	Biological Process	establishment of mitotic spindle orientation	0.00594014
				GO:0002832	Biological Process	negative regulation of response to biotic stimulus	0.00594014
				GO:0035825	Biological Process	homologous recombination	0.00594014
				GO:0071539	Biological Process	protein localization to centrosome	0.00594014
				GO:0097300	Biological Process	programmed necrotic cell death	0.00594014
				GO:0046546	Biological Process	development of primary male sexual characteristics	0.00595832
				GO:0030178	Biological Process	negative regulation of Wnt signaling pathway	0.00595989
				GO:0035270	Biological Process	endocrine system development	0.00601763
				GO:0016032	Biological Process	viral process	0.0061161
				GO:0003690	Molecular Function	double-stranded DNA binding	0.00617612
				GO:0032204	Biological Process	regulation of telomere maintenance	0.00621288
				GO:0016787	Molecular Function	hydrolase activity	0.00627237
				GO:0044818	Biological Process	mitotic G2/M transition checkpoint	0.00636682
				GO:0051294	Biological Process	establishment of spindle orientation	0.00636682
				GO:0031399	Biological Process	regulation of protein modification process	0.006407
				GO:0051785	Biological Process	positive regulation of nuclear division	0.00642329
				GO:0048732	Biological Process	gland development	0.00646049
				GO:0002714	Biological Process	positive regulation of B cell mediated immunity	0.00647731
				GO:0002891	Biological Process	positive regulation of immunoglobulin mediated immune response	0.00647731
				GO:0048232	Biological Process	male gamete generation	0.00656566
				GO:0071166	Biological Process	ribonucleoprotein complex localization	0.00657321
				GO:0071426	Biological Process	ribonucleoprotein complex export from nucleus	0.00657321
				GO:0097327	Biological Process	response to antineoplastic agent	0.00658223
				GO:0043296	Cellular Component	apical junction complex	0.00673128
				GO:0015095	Molecular Function	magnesium ion transmembrane transporter activity	0.00673133
				GO:0031418	Molecular Function	L-ascorbic acid binding	0.00673133
				GO:0080135	Biological Process	regulation of cellular response to stress	0.0068866
				GO:0004536	Molecular Function	deoxyribonuclease activity	0.00689483
				GO:0051302	Biological Process	regulation of cell division	0.00692525
				GO:1900182	Biological Process	positive regulation of protein localization to nucleus	0.00694477
				GO:0043901	Biological Process	negative regulation of multi-organism process	0.00703242
				GO:0043596	Cellular Component	nuclear replication fork	0.00705527
				GO:0005798	Cellular Component	Golgi-associated vesicle	0.00709155
				GO:0043900	Biological Process	regulation of multi-organism process	0.00721639
				GO:2001252	Biological Process	positive regulation of chromosome organization	0.00742271
				GO:2000036	Biological Process	regulation of stem cell population maintenance	0.00754043
				GO:0015631	Molecular Function	tubulin binding	0.0075605
				GO:1990391	Cellular Component	DNA repair complex	0.00762812
				GO:0008406	Biological Process	gonad development	0.00773193
				GO:0016180	Biological Process	snRNA processing	0.00786281
				GO:0061099	Biological Process	negative regulation of protein tyrosine kinase activity	0.00786281
				GO:2000136	Biological Process	regulation of cell proliferation involved in heart morphogenesis	0.00786281
				GO:0030117	Cellular Component	membrane coat	0.00789002
				GO:0048475	Cellular Component	coated membrane	0.00789002
				GO:0008144	Molecular Function	drug binding	0.00790978
				GO:0003950	Molecular Function	NAD+ ADP-ribosyltransferase activity	0.00805026
				GO:1905508	Biological Process	protein localization to microtubule organizing center	0.00818895
				GO:0044843	Biological Process	cell cycle G1/S phase transition	0.00844954
				GO:0070265	Biological Process	necrotic cell death	0.00851806
				GO:0007163	Biological Process	establishment or maintenance of cell polarity	0.00853616
				GO:0010941	Biological Process	regulation of cell death	0.0085577
				GO:0000288	Biological Process	nuclear-transcribed mRNA catabolic process, deadenylation-dependent decay	0.00861022
				GO:0051438	Biological Process	regulation of ubiquitin-protein transferase activity	0.00861022
				GO:0006915	Biological Process	apoptotic process	0.00871142
				GO:0003688	Molecular Function	DNA replication origin binding	0.00882288
				GO:0003691	Molecular Function	double-stranded telomeric DNA binding	0.00882288
				GO:0005123	Molecular Function	death receptor binding	0.00882288
				GO:0005537	Molecular Function	mannose binding	0.00882288
				GO:0035014	Molecular Function	phosphatidylinositol 3-kinase regulator activity	0.00882288
				GO:0043515	Molecular Function	kinetochore binding	0.00882288
				GO:0098505	Molecular Function	G-rich strand telomeric DNA binding	0.00882288
				GO:0048585	Biological Process	negative regulation of response to stimulus	0.00884197
				GO:0080134	Biological Process	regulation of response to stress	0.00913715
				GO:0043933	Biological Process	protein-containing complex subunit organization	0.0091741
				GO:0007076	Biological Process	mitotic chromosome condensation	0.00925681
				GO:0034138	Biological Process	toll-like receptor 3 signaling pathway	0.00925681
				GO:0035561	Biological Process	regulation of chromatin binding	0.00925681
				GO:0060149	Biological Process	negative regulation of posttranscriptional gene silencing	0.00925681
				GO:0060967	Biological Process	negative regulation of gene silencing by RNA	0.00925681
				GO:0070131	Biological Process	positive regulation of mitochondrial translation	0.00925681
				GO:0070233	Biological Process	negative regulation of T cell apoptotic process	0.00925681
				GO:0072520	Biological Process	seminiferous tubule development	0.00925681
				GO:1903587	Biological Process	regulation of blood vessel endothelial cell proliferation involved in sprouting angiogenesis	0.00925681
				GO:0001673	Cellular Component	male germ cell nucleus	0.00941665
				GO:0071541	Cellular Component	eukaryotic translation initiation factor 3 complex, eIF3m	0.00941665
				GO:0036503	Biological Process	ERAD pathway	0.00946104
				GO:2001236	Biological Process	regulation of extrinsic apoptotic signaling pathway	0.00948526
				GO:0030490	Biological Process	maturation of SSU-rRNA	0.00952484
				GO:0042634	Biological Process	regulation of hair cycle	0.00952484
				GO:0035064	Molecular Function	methylated histone binding	0.00956414
				GO:0051213	Molecular Function	dioxygenase activity	0.00956414
				GO:0140034	Molecular Function	methylation-dependent protein binding	0.00956414
				GO:0030139	Cellular Component	endocytic vesicle	0.00967212
				GO:0034141	Biological Process	positive regulation of toll-like receptor 3 signaling pathway	0.00976608
				GO:0034650	Biological Process	cortisol metabolic process	0.00976608
				GO:0034651	Biological Process	cortisol biosynthetic process	0.00976608
				GO:0046073	Biological Process	dTMP metabolic process	0.00976608
				GO:0090657	Biological Process	telomeric loop disassembly	0.00976608
				GO:1902645	Biological Process	tertiary alcohol biosynthetic process	0.00976608
				GO:1902855	Biological Process	regulation of non-motile cilium assembly	0.00976608
				GO:0000800	Cellular Component	lateral element	0.00981903
				GO:0030686	Cellular Component	90S preribosome	0.00981903
				GO:1902369	Biological Process	negative regulation of RNA catabolic process	0.00998013
				GO:0042180	Biological Process	cellular ketone metabolic process	0.0100941
				GO:0008203	Biological Process	cholesterol metabolic process	0.0101424
				GO:0048471	Cellular Component	perinuclear region of cytoplasm	0.0101429
				GO:0000722	Biological Process	telomere maintenance via recombination	0.0102504
				GO:0003263	Biological Process	cardioblast proliferation	0.0102504
				GO:0003264	Biological Process	regulation of cardioblast proliferation	0.0102504
				GO:0006268	Biological Process	DNA unwinding involved in DNA replication	0.0102504
				GO:0009221	Biological Process	pyrimidine deoxyribonucleotide biosynthetic process	0.0102504
				GO:0045835	Biological Process	negative regulation of meiotic nuclear division	0.0102504
				GO:0051573	Biological Process	negative regulation of histone H3-K9 methylation	0.0102504
				GO:0051988	Biological Process	regulation of attachment of spindle microtubules to kinetochore	0.0102504
				GO:1905214	Biological Process	regulation of RNA binding	0.0102504
				GO:2000001	Biological Process	regulation of DNA damage checkpoint	0.0102504
				GO:2000641	Biological Process	regulation of early endosome to late endosome transport	0.0102504
				GO:0032154	Cellular Component	cleavage furrow	0.010397
				GO:2000573	Biological Process	positive regulation of DNA biosynthetic process	0.0104389
				GO:0012501	Biological Process	programmed cell death	0.0104709
				GO:0045191	Biological Process	regulation of isotype switching	0.0105287
				GO:2000779	Biological Process	regulation of double-strand break repair	0.0108436
				GO:0034622	Biological Process	cellular protein-containing complex assembly	0.0109481
				GO:0044089	Biological Process	positive regulation of cellular component biogenesis	0.0110234
				GO:0070231	Biological Process	T cell apoptotic process	0.0110381
				GO:0031248	Cellular Component	protein acetyltransferase complex	0.0110736
				GO:1902493	Cellular Component	acetyltransferase complex	0.0110736
				GO:0002637	Biological Process	regulation of immunoglobulin production	0.0110938
				GO:0072698	Biological Process	protein localization to microtubule cytoskeleton	0.0110938
				GO:1904356	Biological Process	regulation of telomere maintenance via telomere lengthening	0.0110938
				GO:0036094	Molecular Function	small molecule binding	0.0111122
				GO:1902554	Cellular Component	serine/threonine protein kinase complex	0.0112175
				GO:0030140	Cellular Component	trans-Golgi network transport vesicle	0.0113026
				GO:0017148	Biological Process	negative regulation of translation	0.011365
				GO:0031400	Biological Process	negative regulation of protein modification process	0.0113825
				GO:0046661	Biological Process	male sex differentiation	0.0115294
				GO:0042981	Biological Process	regulation of apoptotic process	0.0115294
				GO:0003151	Biological Process	outflow tract morphogenesis	0.0115549
				GO:0019218	Biological Process	regulation of steroid metabolic process	0.0115549
				GO:0009987	Biological Process	cellular process	0.0116502
				GO:0042127	Biological Process	regulation of cell proliferation	0.0117531
				GO:0009129	Biological Process	pyrimidine nucleoside monophosphate metabolic process	0.0119309
				GO:0036297	Biological Process	interstrand cross-link repair	0.0119309
				GO:0002244	Biological Process	hematopoietic progenitor cell differentiation	0.0119409
				GO:0061013	Biological Process	regulation of mRNA catabolic process	0.0119409
				GO:0001708	Biological Process	cell fate specification	0.0121309
				GO:1902652	Biological Process	secondary alcohol metabolic process	0.0121309
				GO:0008033	Biological Process	tRNA processing	0.0122239
				GO:0098862	Cellular Component	cluster of actin-based cell projections	0.0122302
				GO:0007283	Biological Process	spermatogenesis	0.0123379
				GO:0045860	Biological Process	positive regulation of protein kinase activity	0.0123741
				GO:0033157	Biological Process	regulation of intracellular protein transport	0.0125914
				GO:0045137	Biological Process	development of primary sexual characteristics	0.0125914
				GO:0035173	Molecular Function	histone kinase activity	0.0128823
				GO:0050699	Molecular Function	WW domain binding	0.0128823
				GO:0042177	Biological Process	negative regulation of protein catabolic process	0.0130197
				GO:1904375	Biological Process	regulation of protein localization to cell periphery	0.0130197
				GO:0005905	Cellular Component	clathrin-coated pit	0.0130597
				GO:0000123	Cellular Component	histone acetyltransferase complex	0.0130688
				GO:0033674	Biological Process	positive regulation of kinase activity	0.013244
				GO:0031398	Biological Process	positive regulation of protein ubiquitination	0.0132918
				GO:0006888	Biological Process	ER to Golgi vesicle-mediated transport	0.0133324
				GO:0044450	Cellular Component	microtubule organizing center part	0.0134152
				GO:0042303	Biological Process	molting cycle	0.0135218
				GO:0042633	Biological Process	hair cycle	0.0135218
				GO:0090114	Biological Process	COPII-coated vesicle budding	0.0135218
				GO:0008219	Biological Process	cell death	0.0137449
				GO:0007010	Biological Process	cytoskeleton organization	0.0137453
				GO:0003006	Biological Process	developmental process involved in reproduction	0.013918
				GO:0002312	Biological Process	B cell activation involved in immune response	0.0139736
				GO:0005852	Cellular Component	eukaryotic translation initiation factor 3 complex	0.0140328
				GO:0010817	Biological Process	regulation of hormone levels	0.0140834
				GO:0045604	Biological Process	regulation of epidermal cell differentiation	0.0140944
				GO:1902373	Biological Process	negative regulation of mRNA catabolic process	0.0140944
				GO:0010565	Biological Process	regulation of cellular ketone metabolic process	0.014445
				GO:0043488	Biological Process	regulation of mRNA stability	0.014445
				GO:0007129	Biological Process	synapsis	0.0144604
				GO:0045910	Biological Process	negative regulation of DNA recombination	0.0144604
				GO:1902930	Biological Process	regulation of alcohol biosynthetic process	0.0145785
				GO:2000826	Biological Process	regulation of heart morphogenesis	0.0145785
				GO:0000794	Cellular Component	condensed nuclear chromosome	0.0146208
				GO:0001942	Biological Process	hair follicle development	0.0147199
				GO:0051446	Biological Process	positive regulation of meiotic cell cycle	0.0147199
				GO:0051797	Biological Process	regulation of hair follicle development	0.0147199
				GO:0061307	Biological Process	cardiac neural crest cell differentiation involved in heart development	0.0147199
				GO:0061308	Biological Process	cardiac neural crest cell development involved in heart development	0.0147199
				GO:0070200	Biological Process	establishment of protein localization to telomere	0.0147199
				GO:0030010	Biological Process	establishment of cell polarity	0.0150416
				GO:0048871	Biological Process	multicellular organismal homeostasis	0.015088
				GO:1902532	Biological Process	negative regulation of intracellular signal transduction	0.0151038
				GO:0019843	Molecular Function	rRNA binding	0.015122
				GO:0051129	Biological Process	negative regulation of cellular component organization	0.0154169
				GO:1990830	Biological Process	cellular response to leukemia inhibitory factor	0.0154689
				GO:0030660	Cellular Component	Golgi-associated vesicle membrane	0.0155412
				GO:1904951	Biological Process	positive regulation of establishment of protein localization	0.0156524
				GO:0032386	Biological Process	regulation of intracellular transport	0.0158449
				GO:0043015	Molecular Function	gamma-tubulin binding	0.0158763
				GO:0000079	Biological Process	regulation of cyclin-dependent protein serine/threonine kinase activity	0.015887
				GO:0044773	Biological Process	mitotic DNA damage checkpoint	0.015887
				GO:0072659	Biological Process	protein localization to plasma membrane	0.0159434
				GO:0005856	Cellular Component	cytoskeleton	0.016023
				GO:0016323	Cellular Component	basolateral plasma membrane	0.0160329
				GO:1990778	Biological Process	protein localization to cell periphery	0.0160716
				GO:0008821	Molecular Function	crossover junction endodeoxyribonuclease activity	0.0163849
				GO:0031545	Molecular Function	peptidyl-proline 4-dioxygenase activity	0.0163849
				GO:0032138	Molecular Function	single base insertion or deletion binding	0.0163849
				GO:0032453	Molecular Function	histone demethylase activity (H3-K4 specific)	0.0163849
				GO:0035174	Molecular Function	histone serine kinase activity	0.0163849
				GO:2000243	Biological Process	positive regulation of reproductive process	0.0168157
				GO:1903076	Biological Process	regulation of protein localization to plasma membrane	0.016854
				GO:2001022	Biological Process	positive regulation of response to DNA damage stimulus	0.016854
				GO:0071564	Cellular Component	npBAF complex	0.0169101
				GO:0016763	Molecular Function	transferase activity, transferring pentosyl groups	0.0170761
				GO:0051168	Biological Process	nuclear export	0.0170922
				GO:0000118	Cellular Component	histone deacetylase complex	0.0171514
				GO:0001940	Cellular Component	male pronucleus	0.017232
				GO:0032437	Cellular Component	cuticular plate	0.017232
				GO:0033063	Cellular Component	Rad51B-Rad51C-Rad51D-XRCC2 complex	0.017232
				GO:0071546	Cellular Component	pi-body	0.017232
				GO:1990423	Cellular Component	RZZ complex	0.017232
				GO:0000289	Biological Process	nuclear-transcribed mRNA poly(A) tail shortening	0.0173221
				GO:0042481	Biological Process	regulation of odontogenesis	0.0173221
				GO:0050687	Biological Process	negative regulation of defense response to virus	0.0173221
				GO:0070199	Biological Process	establishment of protein localization to chromosome	0.0173221
				GO:0070920	Biological Process	regulation of production of small RNA involved in gene silencing by RNA	0.0173221
				GO:2001032	Biological Process	regulation of double-strand break repair via nonhomologous end joining	0.0173221
				GO:0051098	Biological Process	regulation of binding	0.0173349
				GO:0051640	Biological Process	organelle localization	0.0174457
				GO:1902562	Cellular Component	H4 histone acetyltransferase complex	0.0175836
				GO:0000460	Biological Process	maturation of 5.8S rRNA	0.0176253
				GO:0000470	Biological Process	maturation of LSU-rRNA	0.0176253
				GO:0006700	Biological Process	C21-steroid hormone biosynthetic process	0.0176253
				GO:0010566	Biological Process	regulation of ketone biosynthetic process	0.0176253
				GO:0033147	Biological Process	negative regulation of intracellular estrogen receptor signaling pathway	0.0176253
				GO:0042487	Biological Process	regulation of odontogenesis of dentin-containing tooth	0.0176253
				GO:0045836	Biological Process	positive regulation of meiotic nuclear division	0.0176253
				GO:0060143	Biological Process	positive regulation of syncytium formation by plasma membrane fusion	0.0176253
				GO:0090030	Biological Process	regulation of steroid hormone biosynthetic process	0.0176253
				GO:0010972	Biological Process	negative regulation of G2/M transition of mitotic cell cycle	0.0176739
				GO:0022406	Biological Process	membrane docking	0.0176739
				GO:0031050	Biological Process	dsRNA processing	0.0176739
				GO:0042446	Biological Process	hormone biosynthetic process	0.0176739
				GO:0070918	Biological Process	production of small RNA involved in gene silencing by RNA	0.0176739
				GO:0000022	Biological Process	mitotic spindle elongation	0.0177246
				GO:0000466	Biological Process	maturation of 5.8S rRNA from tricistronic rRNA transcript (SSU-rRNA, 5.8S rRNA, LSU-rRNA)	0.0177246
				GO:0007494	Biological Process	midgut development	0.0177246
				GO:0010792	Biological Process	DNA double-strand break processing involved in repair via single-strand annealing	0.0177246
				GO:0032201	Biological Process	telomere maintenance via semi-conservative replication	0.0177246
				GO:0032430	Biological Process	positive regulation of phospholipase A2 activity	0.0177246
				GO:0035360	Biological Process	positive regulation of peroxisome proliferator activated receptor signaling pathway	0.0177246
				GO:0042023	Biological Process	DNA endoreduplication	0.0177246
				GO:0042482	Biological Process	positive regulation of odontogenesis	0.0177246
				GO:0045002	Biological Process	double-strand break repair via single-strand annealing	0.0177246
				GO:0048290	Biological Process	isotype switching to IgA isotypes	0.0177246
				GO:0051231	Biological Process	spindle elongation	0.0177246
				GO:0051418	Biological Process	microtubule nucleation by microtubule organizing center	0.0177246
				GO:0051754	Biological Process	meiotic sister chromatid cohesion, centromeric	0.0177246
				GO:0060129	Biological Process	thyroid-stimulating hormone-secreting cell differentiation	0.0177246
				GO:0061182	Biological Process	negative regulation of chondrocyte development	0.0177246
				GO:0061325	Biological Process	cell proliferation involved in outflow tract morphogenesis	0.0177246
				GO:0070475	Biological Process	rRNA base methylation	0.0177246
				GO:0072757	Biological Process	cellular response to camptothecin	0.0177246
				GO:0098532	Biological Process	histone H3-K27 trimethylation	0.0177246
				GO:1902969	Biological Process	mitotic DNA replication	0.0177246
				GO:1904751	Biological Process	positive regulation of protein localization to nucleolus	0.0177246
				GO:1905340	Biological Process	regulation of protein localization to kinetochore	0.0177246
				GO:1905342	Biological Process	positive regulation of protein localization to kinetochore	0.0177246
				GO:0008574	Molecular Function	ATP-dependent microtubule motor activity, plus-end-directed	0.0178701
				GO:0016433	Molecular Function	rRNA (adenine) methyltransferase activity	0.0178701
				GO:0016894	Molecular Function	endonuclease activity, active with either ribo- or deoxyribonucleic acids and producing 3'-phosphomonoesters	0.0178701
				GO:1990823	Biological Process	response to leukemia inhibitory factor	0.0179171
				GO:0051253	Biological Process	negative regulation of RNA metabolic process	0.0179289
				GO:0046605	Biological Process	regulation of centrosome cycle	0.0180254
				GO:0006338	Biological Process	chromatin remodeling	0.0180328
				GO:0006403	Biological Process	RNA localization	0.0180328
				GO:0044430	Cellular Component	cytoskeletal part	0.0182535
				GO:0007080	Biological Process	mitotic metaphase plate congression	0.0183994
				GO:0032623	Biological Process	interleukin-2 production	0.0183994
				GO:0032663	Biological Process	regulation of interleukin-2 production	0.0183994
				GO:1903037	Biological Process	regulation of leukocyte cell-cell adhesion	0.0186024
				GO:0051099	Biological Process	positive regulation of binding	0.0186135
				GO:1902042	Biological Process	negative regulation of extrinsic apoptotic signaling pathway via death domain receptors	0.0186153
				GO:0019003	Molecular Function	GDP binding	0.018631
				GO:0090316	Biological Process	positive regulation of intracellular protein transport	0.0188811
				GO:0002712	Biological Process	regulation of B cell mediated immunity	0.0189004
				GO:0002889	Biological Process	regulation of immunoglobulin mediated immune response	0.0189004
				GO:0032182	Molecular Function	ubiquitin-like protein binding	0.0189461
				GO:0005828	Cellular Component	kinetochore microtubule	0.019022
				GO:0031143	Cellular Component	pseudopodium	0.019022
				GO:0033391	Cellular Component	chromatoid body	0.019022
				GO:0070419	Cellular Component	nonhomologous end joining complex	0.019022
				GO:0072687	Cellular Component	meiotic spindle	0.019022
				GO:0070830	Biological Process	bicellular tight junction assembly	0.0190402
				GO:0097367	Molecular Function	carbohydrate derivative binding	0.019237
				GO:0006405	Biological Process	RNA export from nucleus	0.0193172
				GO:0032452	Molecular Function	histone demethylase activity	0.0194019
				GO:0000054	Biological Process	ribosomal subunit export from nucleus	0.0196978
				GO:0000463	Biological Process	maturation of LSU-rRNA from tricistronic rRNA transcript (SSU-rRNA, 5.8S rRNA, LSU-rRNA)	0.0196978
				GO:0001732	Biological Process	formation of cytoplasmic translation initiation complex	0.0196978
				GO:0003307	Biological Process	regulation of Wnt signaling pathway involved in heart development	0.0196978
				GO:0003310	Biological Process	pancreatic A cell differentiation	0.0196978
				GO:0006337	Biological Process	nucleosome disassembly	0.0196978
				GO:0010421	Biological Process	hydrogen peroxide-mediated programmed cell death	0.0196978
				GO:0032353	Biological Process	negative regulation of hormone biosynthetic process	0.0196978
				GO:0033750	Biological Process	ribosome localization	0.0196978
				GO:0034145	Biological Process	positive regulation of toll-like receptor 4 signaling pathway	0.0196978
				GO:0035493	Biological Process	SNARE complex assembly	0.0196978
				GO:0035563	Biological Process	positive regulation of chromatin binding	0.0196978
				GO:0045144	Biological Process	meiotic sister chromatid segregation	0.0196978
				GO:0045717	Biological Process	negative regulation of fatty acid biosynthetic process	0.0196978
				GO:0048308	Biological Process	organelle inheritance	0.0196978
				GO:0048313	Biological Process	Golgi inheritance	0.0196978
				GO:0051177	Biological Process	meiotic sister chromatid cohesion	0.0196978
				GO:0051974	Biological Process	negative regulation of telomerase activity	0.0196978
				GO:0071428	Biological Process	rRNA-containing ribonucleoprotein complex export from nucleus	0.0196978
				GO:0072711	Biological Process	cellular response to hydroxyurea	0.0196978
				GO:0090232	Biological Process	positive regulation of spindle checkpoint	0.0196978
				GO:0090267	Biological Process	positive regulation of mitotic cell cycle spindle assembly checkpoint	0.0196978
				GO:0090670	Biological Process	RNA localization to Cajal body	0.0196978
				GO:0090671	Biological Process	telomerase RNA localization to Cajal body	0.0196978
				GO:0090672	Biological Process	telomerase RNA localization	0.0196978
				GO:0090685	Biological Process	RNA localization to nucleus	0.0196978
				GO:1904872	Biological Process	regulation of telomerase RNA localization to Cajal body	0.0196978
				GO:1905216	Biological Process	positive regulation of RNA binding	0.0196978
				GO:1905719	Biological Process	protein localization to perinuclear region of cytoplasm	0.0196978
				GO:0016125	Biological Process	sterol metabolic process	0.0199817
				GO:0030120	Cellular Component	vesicle coat	0.0203552
				GO:0043966	Biological Process	histone H3 acetylation	0.0206194
				GO:0090307	Biological Process	mitotic spindle assembly	0.0206194
				GO:0140098	Molecular Function	catalytic activity, acting on RNA	0.0206945
				GO:0019207	Molecular Function	kinase regulator activity	0.0207659
				GO:0000166	Molecular Function	nucleotide binding	0.020789
				GO:1901265	Molecular Function	nucleoside phosphate binding	0.020789
				GO:0001130	Molecular Function	bacterial-type RNA polymerase transcription factor activity, sequence-specific DNA binding	0.0210171
				GO:0008175	Molecular Function	tRNA methyltransferase activity	0.0210171
				GO:0030014	Cellular Component	CCR4-NOT complex	0.021076
				GO:0042098	Biological Process	T cell proliferation	0.0212314
				GO:0072657	Biological Process	protein localization to membrane	0.0214361
				GO:0031902	Cellular Component	late endosome membrane	0.0214961
				GO:0032155	Cellular Component	cell division site part	0.0215516
				GO:0008625	Biological Process	extrinsic apoptotic signaling pathway via death domain receptors	0.021587
				GO:0044380	Biological Process	protein localization to cytoskeleton	0.0218937
				GO:1902750	Biological Process	negative regulation of cell cycle G2/M phase transition	0.0218937
				GO:0000049	Molecular Function	tRNA binding	0.0219743
				GO:0009263	Biological Process	deoxyribonucleotide biosynthetic process	0.0220727
				GO:0010884	Biological Process	positive regulation of lipid storage	0.0220727
				GO:0015693	Biological Process	magnesium ion transport	0.0220727
				GO:0022404	Biological Process	molting cycle process	0.0220727
				GO:0022405	Biological Process	hair cycle process	0.0220727
				GO:0042474	Biological Process	middle ear morphogenesis	0.0220727
				GO:0046426	Biological Process	negative regulation of JAK-STAT cascade	0.0220727
				GO:0010256	Biological Process	endomembrane system organization	0.0221628
				GO:0051656	Biological Process	establishment of organelle localization	0.0223851
				GO:0006323	Biological Process	DNA packaging	0.0225147
				GO:0016772	Molecular Function	transferase activity, transferring phosphorus-containing groups	0.0225916
				GO:0006357	Biological Process	regulation of transcription by RNA polymerase II	0.0226733
				GO:0032388	Biological Process	positive regulation of intracellular transport	0.0228866
				GO:0048546	Biological Process	digestive tract morphogenesis	0.0230812
				GO:0060147	Biological Process	regulation of posttranscriptional gene silencing	0.0230812
				GO:0060966	Biological Process	regulation of gene silencing by RNA	0.0230812
				GO:0040008	Biological Process	regulation of growth	0.0231527
				GO:0021536	Biological Process	diencephalon development	0.0232784
				GO:0030433	Biological Process	ubiquitin-dependent ERAD pathway	0.0232784
				GO:0051130	Biological Process	positive regulation of cellular component organization	0.0234491
				GO:0062014	Biological Process	negative regulation of small molecule metabolic process	0.0236275
				GO:0050732	Biological Process	negative regulation of peptidyl-tyrosine phosphorylation	0.0240915
				GO:0004527	Molecular Function	exonuclease activity	0.0241628
				GO:0000731	Biological Process	DNA synthesis involved in DNA repair	0.0242234
				GO:0042476	Biological Process	odontogenesis	0.0242234
				GO:0051443	Biological Process	positive regulation of ubiquitin-protein transferase activity	0.0242234
				GO:0070129	Biological Process	regulation of mitochondrial translation	0.0242234
				GO:0071875	Biological Process	adrenergic receptor signaling pathway	0.0242234
				GO:0097150	Biological Process	neuronal stem cell population maintenance	0.0242234
				GO:0033144	Biological Process	negative regulation of intracellular steroid hormone receptor signaling pathway	0.0247849
				GO:0120192	Biological Process	tight junction assembly	0.0247849
				GO:0004652	Molecular Function	polynucleotide adenylyltransferase activity	0.0248766
				GO:0070696	Molecular Function	transmembrane receptor protein serine/threonine kinase binding	0.0248766
				GO:1990404	Molecular Function	protein ADP-ribosylase activity	0.0248766
				GO:0007095	Biological Process	mitotic G2 DNA damage checkpoint	0.0249437
				GO:0032743	Biological Process	positive regulation of interleukin-2 production	0.0249437
				GO:0070198	Biological Process	protein localization to chromosome, telomeric region	0.0249437
				GO:0003682	Molecular Function	chromatin binding	0.0249798
				GO:0033002	Biological Process	muscle cell proliferation	0.0251228
				GO:0008757	Molecular Function	S-adenosylmethionine-dependent methyltransferase activity	0.0254398
				GO:0060840	Biological Process	artery development	0.025449
				GO:0006366	Biological Process	transcription by RNA polymerase II	0.0261831
				GO:0005764	Cellular Component	lysosome	0.0265319
				GO:0043069	Biological Process	negative regulation of programmed cell death	0.0267106
				GO:0032153	Cellular Component	cell division site	0.0267261
				GO:0043489	Biological Process	RNA stabilization	0.0268136
				GO:0004177	Molecular Function	aminopeptidase activity	0.0269045
				GO:0007100	Biological Process	mitotic centrosome separation	0.0278053
				GO:0009265	Biological Process	2'-deoxyribonucleotide biosynthetic process	0.0278053
				GO:0010889	Biological Process	regulation of sequestering of triglyceride	0.0278053
				GO:0019985	Biological Process	translesion synthesis	0.0278053
				GO:0030730	Biological Process	sequestering of triglyceride	0.0278053
				GO:0031054	Biological Process	pre-miRNA processing	0.0278053
				GO:0032509	Biological Process	endosome transport via multivesicular body sorting pathway	0.0278053
				GO:0042475	Biological Process	odontogenesis of dentin-containing tooth	0.0278053
				GO:0043046	Biological Process	DNA methylation involved in gamete generation	0.0278053
				GO:0043981	Biological Process	histone H4-K5 acetylation	0.0278053
				GO:0043982	Biological Process	histone H4-K8 acetylation	0.0278053
				GO:0046385	Biological Process	deoxyribose phosphate biosynthetic process	0.0278053
				GO:0051299	Biological Process	centrosome separation	0.0278053
				GO:0051447	Biological Process	negative regulation of meiotic cell cycle	0.0278053
				GO:0051546	Biological Process	keratinocyte migration	0.0278053
				GO:0060142	Biological Process	regulation of syncytium formation by plasma membrane fusion	0.0278053
				GO:0061309	Biological Process	cardiac neural crest cell development involved in outflow tract morphogenesis	0.0278053
				GO:1904029	Biological Process	regulation of cyclin-dependent protein kinase activity	0.0278147
				GO:0035035	Molecular Function	histone acetyltransferase binding	0.0278489
				GO:0042910	Molecular Function	xenobiotic transmembrane transporter activity	0.0278489
				GO:0035097	Cellular Component	histone methyltransferase complex	0.0279599
				GO:0000701	Molecular Function	purine-specific mismatch base pair DNA N-glycosylase activity	0.0280036
				GO:0001409	Molecular Function	guanine nucleotide transmembrane transporter activity	0.0280036
				GO:0008425	Molecular Function	2-polyprenyl-6-methoxy-1,4-benzoquinone methyltransferase activity	0.0280036
				GO:0008988	Molecular Function	rRNA (adenine-N6-)-methyltransferase activity	0.0280036
				GO:0019797	Molecular Function	procollagen-proline 3-dioxygenase activity	0.0280036
				GO:0030229	Molecular Function	very-low-density lipoprotein particle receptor activity	0.0280036
				GO:0030580	Molecular Function	quinone cofactor methyltransferase activity	0.0280036
				GO:0032143	Molecular Function	single thymine insertion binding	0.0280036
				GO:0032181	Molecular Function	dinucleotide repeat insertion binding	0.0280036
				GO:0035851	Molecular Function	Krueppel-associated box domain binding	0.0280036
				GO:0036384	Molecular Function	cytidine diphosphatase activity	0.0280036
				GO:0038025	Molecular Function	reelin receptor activity	0.0280036
				GO:0039552	Molecular Function	RIG-I binding	0.0280036
				GO:0043273	Molecular Function	CTPase activity	0.0280036
				GO:0061860	Molecular Function	DNA clamp unloader activity	0.0280036
				GO:0071535	Molecular Function	RING-like zinc finger domain binding	0.0280036
				GO:0006413	Biological Process	translational initiation	0.0284924
				GO:0016607	Cellular Component	nuclear speck	0.0285152
				GO:0005726	Cellular Component	perichromatin fibrils	0.0290105
				GO:0016222	Cellular Component	procollagen-proline 4-dioxygenase complex	0.0290105
				GO:0030312	Cellular Component	external encapsulating structure	0.0290105
				GO:0030905	Cellular Component	retromer, tubulation complex	0.0290105
				GO:0031436	Cellular Component	BRCA1-BARD1 complex	0.0290105
				GO:0032301	Cellular Component	MutSalpha complex	0.0290105
				GO:0032302	Cellular Component	MutSbeta complex	0.0290105
				GO:0033065	Cellular Component	Rad51C-XRCC3 complex	0.0290105
				GO:0035805	Cellular Component	egg coat	0.0290105
				GO:0043564	Cellular Component	Ku70:Ku80 complex	0.0290105
				GO:0060473	Cellular Component	cortical granule	0.0290105
				GO:0070691	Cellular Component	P-TEFb complex	0.0290105
				GO:0097123	Cellular Component	cyclin A1-CDK2 complex	0.0290105
				GO:0097134	Cellular Component	cyclin E1-CDK2 complex	0.0290105
				GO:0097135	Cellular Component	cyclin E2-CDK2 complex	0.0290105
				GO:0097149	Cellular Component	centralspindlin complex	0.0290105
				GO:0120043	Cellular Component	stereocilium shaft	0.0290105
				GO:1990112	Cellular Component	RQC complex	0.0290105
				GO:0051020	Molecular Function	GTPase binding	0.0294673
				GO:0001555	Biological Process	oocyte growth	0.029589
				GO:0002074	Biological Process	extraocular skeletal muscle development	0.029589
				GO:0002278	Biological Process	eosinophil activation involved in immune response	0.029589
				GO:0002447	Biological Process	eosinophil mediated immunity	0.029589
				GO:0003130	Biological Process	BMP signaling pathway involved in heart induction	0.029589
				GO:0003133	Biological Process	endodermal-mesodermal cell signaling	0.029589
				GO:0003134	Biological Process	endodermal-mesodermal cell signaling involved in heart induction	0.029589
				GO:0003420	Biological Process	regulation of growth plate cartilage chondrocyte proliferation	0.029589
				GO:0006226	Biological Process	dUMP biosynthetic process	0.029589
				GO:0007147	Biological Process	female meiosis II	0.029589
				GO:0007182	Biological Process	common-partner SMAD protein phosphorylation	0.029589
				GO:0007493	Biological Process	endodermal cell fate determination	0.029589
				GO:0008315	Biological Process	G2/MI transition of meiotic cell cycle	0.029589
				GO:0008592	Biological Process	regulation of Toll signaling pathway	0.029589
				GO:0009149	Biological Process	pyrimidine nucleoside triphosphate catabolic process	0.029589
				GO:0010032	Biological Process	meiotic chromosome condensation	0.029589
				GO:0021526	Biological Process	medial motor column neuron differentiation	0.029589
				GO:0030237	Biological Process	female sex determination	0.029589
				GO:0030638	Biological Process	polyketide metabolic process	0.029589
				GO:0030647	Biological Process	aminoglycoside antibiotic metabolic process	0.029589
				GO:0032877	Biological Process	positive regulation of DNA endoreduplication	0.029589
				GO:0033979	Biological Process	box H/ACA snoRNA metabolic process	0.029589
				GO:0034462	Biological Process	small-subunit processome assembly	0.029589
				GO:0035026	Biological Process	leading edge cell differentiation	0.029589
				GO:0035038	Biological Process	female pronucleus assembly	0.029589
				GO:0035815	Biological Process	positive regulation of renal sodium excretion	0.029589
				GO:0043307	Biological Process	eosinophil activation	0.029589
				GO:0043308	Biological Process	eosinophil degranulation	0.029589
				GO:0044597	Biological Process	daunorubicin metabolic process	0.029589
				GO:0044598	Biological Process	doxorubicin metabolic process	0.029589
				GO:0048298	Biological Process	positive regulation of isotype switching to IgA isotypes	0.029589
				GO:0060116	Biological Process	vestibular receptor cell morphogenesis	0.029589
				GO:0060126	Biological Process	somatotropin secreting cell differentiation	0.029589
				GO:0060160	Biological Process	negative regulation of dopamine receptor signaling pathway	0.029589
				GO:0060468	Biological Process	prevention of polyspermy	0.029589
				GO:0060577	Biological Process	pulmonary vein morphogenesis	0.029589
				GO:0060887	Biological Process	limb epidermis development	0.029589
				GO:0060912	Biological Process	cardiac cell fate specification	0.029589
				GO:0061031	Biological Process	endodermal digestive tract morphogenesis	0.029589
				GO:0061032	Biological Process	visceral serous pericardium development	0.029589
				GO:0070537	Biological Process	histone H2A K63-linked deubiquitination	0.029589
				GO:0071139	Biological Process	resolution of recombination intermediates	0.029589
				GO:0071140	Biological Process	resolution of mitotic recombination intermediates	0.029589
				GO:0071163	Biological Process	DNA replication preinitiation complex assembly	0.029589
				GO:0071550	Biological Process	death-inducing signaling complex assembly	0.029589
				GO:0071608	Biological Process	macrophage inflammatory protein-1 alpha production	0.029589
				GO:0071640	Biological Process	regulation of macrophage inflammatory protein 1 alpha production	0.029589
				GO:0071926	Biological Process	endocannabinoid signaling pathway	0.029589
				GO:0072554	Biological Process	blood vessel lumenization	0.029589
				GO:0075506	Biological Process	entry of viral genome into host nucleus through nuclear pore complex via importin	0.029589
				GO:0075732	Biological Process	viral penetration into host nucleus	0.029589
				GO:0086098	Biological Process	angiotensin-activated signaling pathway involved in heart process	0.029589
				GO:0090222	Biological Process	centrosome-templated microtubule nucleation	0.029589
				GO:0090233	Biological Process	negative regulation of spindle checkpoint	0.029589
				GO:0090403	Biological Process	oxidative stress-induced premature senescence	0.029589
				GO:0090618	Biological Process	DNA clamp unloading	0.029589
				GO:1900369	Biological Process	negative regulation of RNA interference	0.029589
				GO:1901390	Biological Process	positive regulation of transforming growth factor beta activation	0.029589
				GO:1902044	Biological Process	regulation of Fas signaling pathway	0.029589
				GO:1902298	Biological Process	cell cycle DNA replication maintenance of fidelity	0.029589
				GO:1902426	Biological Process	deactivation of mitotic spindle assembly checkpoint	0.029589
				GO:1902594	Biological Process	multi-organism nuclear import	0.029589
				GO:1902733	Biological Process	regulation of growth plate cartilage chondrocyte differentiation	0.029589
				GO:1902738	Biological Process	regulation of chondrocyte differentiation involved in endochondral bone morphogenesis	0.029589
				GO:1902766	Biological Process	skeletal muscle satellite cell migration	0.029589
				GO:1903041	Biological Process	regulation of chondrocyte hypertrophy	0.029589
				GO:1903042	Biological Process	negative regulation of chondrocyte hypertrophy	0.029589
				GO:1903790	Biological Process	guanine nucleotide transmembrane transport	0.029589
				GO:1904430	Biological Process	negative regulation of t-circle formation	0.029589
				GO:1904533	Biological Process	regulation of telomeric loop disassembly	0.029589
				GO:1905397	Biological Process	activated CD8-positive, alpha-beta T cell apoptotic process	0.029589
				GO:1905402	Biological Process	regulation of activated CD8-positive, alpha-beta T cell apoptotic process	0.029589
				GO:1905403	Biological Process	negative regulation of activated CD8-positive, alpha-beta T cell apoptotic process	0.029589
				GO:1990426	Biological Process	mitotic recombination-dependent replication fork processing	0.029589
				GO:1990441	Biological Process	negative regulation of transcription from RNA polymerase II promoter in response to endoplasmic reticulum stress	0.029589
				GO:1990505	Biological Process	mitotic DNA replication maintenance of fidelity	0.029589
				GO:1990962	Biological Process	drug transport across blood-brain barrier	0.029589
				GO:2000182	Biological Process	regulation of progesterone biosynthetic process	0.029589
				GO:2000631	Biological Process	regulation of pre-miRNA processing	0.029589
				GO:2000632	Biological Process	negative regulation of pre-miRNA processing	0.029589
				GO:0007159	Biological Process	leukocyte cell-cell adhesion	0.0298449
				GO:0035267	Cellular Component	NuA4 histone acetyltransferase complex	0.0301689
				GO:0003156	Biological Process	regulation of animal organ formation	0.0302345
				GO:0003197	Biological Process	endocardial cushion development	0.0302345
				GO:0061097	Biological Process	regulation of protein tyrosine kinase activity	0.0302648
				GO:0000791	Cellular Component	euchromatin	0.0309234
				GO:0001217	Molecular Function	bacterial-type RNA polymerase transcriptional repressor activity, sequence-specific DNA binding	0.0310562
				GO:0005159	Molecular Function	insulin-like growth factor receptor binding	0.0310562
				GO:0070700	Molecular Function	BMP receptor binding	0.0310562
				GO:0007517	Biological Process	muscle organ development	0.031161
				GO:0005680	Cellular Component	anaphase-promoting complex	0.0312212
				GO:0031061	Biological Process	negative regulation of histone methylation	0.031546
				GO:0042908	Biological Process	xenobiotic transport	0.031546
				GO:0046931	Biological Process	pore complex assembly	0.031546
				GO:0051570	Biological Process	regulation of histone H3-K9 methylation	0.031546
				GO:0070076	Biological Process	histone lysine demethylation	0.031546
				GO:1904893	Biological Process	negative regulation of STAT cascade	0.031546
				GO:0032350	Biological Process	regulation of hormone metabolic process	0.0316583
				GO:0042181	Biological Process	ketone biosynthetic process	0.0316583
				GO:1900744	Biological Process	regulation of p38MAPK cascade	0.0316583
				GO:2000781	Biological Process	positive regulation of double-strand break repair	0.0316583
				GO:0070201	Biological Process	regulation of establishment of protein localization	0.0316731
				GO:0048524	Biological Process	positive regulation of viral process	0.0324076
				GO:0061008	Biological Process	hepaticobiliary system development	0.0324076
				GO:0031334	Biological Process	positive regulation of protein complex assembly	0.0325038
				GO:0043565	Molecular Function	sequence-specific DNA binding	0.0325573
				GO:0002440	Biological Process	production of molecular mediator of immune response	0.0326138
				GO:0031572	Biological Process	G2 DNA damage checkpoint	0.0326318
				GO:0034142	Biological Process	toll-like receptor 4 signaling pathway	0.0326318
				GO:0048194	Biological Process	Golgi vesicle budding	0.0326318
				GO:0070536	Biological Process	protein K63-linked deubiquitination	0.0326318
				GO:0090162	Biological Process	establishment of epithelial cell polarity	0.0326318
				GO:0008284	Biological Process	positive regulation of cell proliferation	0.0326516
				GO:0046822	Biological Process	regulation of nucleocytoplasmic transport	0.0326647
				GO:0051250	Biological Process	negative regulation of lymphocyte activation	0.0326647
				GO:0050730	Biological Process	regulation of peptidyl-tyrosine phosphorylation	0.032712
				GO:0051222	Biological Process	positive regulation of protein transport	0.0327774
				GO:0010458	Biological Process	exit from mitosis	0.0327976
				GO:0030511	Biological Process	positive regulation of transforming growth factor beta receptor signaling pathway	0.0327976
				GO:0043457	Biological Process	regulation of cellular respiration	0.0327976
				GO:0045943	Biological Process	positive regulation of transcription by RNA polymerase I	0.0327976
				GO:1903671	Biological Process	negative regulation of sprouting angiogenesis	0.0327976
				GO:1903846	Biological Process	positive regulation of cellular response to transforming growth factor beta stimulus	0.0327976
				GO:1904666	Biological Process	regulation of ubiquitin protein ligase activity	0.0327976
				GO:2000279	Biological Process	negative regulation of DNA biosynthetic process	0.0327976
				GO:0004843	Molecular Function	thiol-dependent ubiquitin-specific protease activity	0.0330414
				GO:0060090	Molecular Function	molecular adaptor activity	0.0333995
				GO:0003266	Biological Process	regulation of secondary heart field cardioblast proliferation	0.0340921
				GO:0003306	Biological Process	Wnt signaling pathway involved in heart development	0.0340921
				GO:0010457	Biological Process	centriole-centriole cohesion	0.0340921
				GO:0021520	Biological Process	spinal cord motor neuron cell fate specification	0.0340921
				GO:0042532	Biological Process	negative regulation of tyrosine phosphorylation of STAT protein	0.0340921
				GO:0045605	Biological Process	negative regulation of epidermal cell differentiation	0.0340921
				GO:0045842	Biological Process	positive regulation of mitotic metaphase/anaphase transition	0.0340921
				GO:0047484	Biological Process	regulation of response to osmotic stress	0.0340921
				GO:0048304	Biological Process	positive regulation of isotype switching to IgG isotypes	0.0340921
				GO:0070862	Biological Process	negative regulation of protein exit from endoplasmic reticulum	0.0340921
				GO:0072710	Biological Process	response to hydroxyurea	0.0340921
				GO:0090148	Biological Process	membrane fission	0.0340921
				GO:0097201	Biological Process	negative regulation of transcription from RNA polymerase II promoter in response to stress	0.0340921
				GO:0097329	Biological Process	response to antimetabolite	0.0340921
				GO:0097468	Biological Process	programmed cell death in response to reactive oxygen species	0.0340921
				GO:1901679	Biological Process	nucleotide transmembrane transport	0.0340921
				GO:1901970	Biological Process	positive regulation of mitotic sister chromatid separation	0.0340921
				GO:1901978	Biological Process	positive regulation of cell cycle checkpoint	0.0340921
				GO:1902101	Biological Process	positive regulation of metaphase/anaphase transition of cell cycle	0.0340921
				GO:1903799	Biological Process	negative regulation of production of miRNAs involved in gene silencing by miRNA	0.0340921
				GO:2000009	Biological Process	negative regulation of protein localization to cell surface	0.0340921
				GO:1901861	Biological Process	regulation of muscle tissue development	0.0349585
				GO:0006508	Biological Process	proteolysis	0.0351652
				GO:0000323	Cellular Component	lytic vacuole	0.0351716
				GO:0003743	Molecular Function	translation initiation factor activity	0.0353623
				GO:0035194	Biological Process	posttranscriptional gene silencing by RNA	0.0354556
				GO:1902117	Biological Process	positive regulation of organelle assembly	0.0354556
				GO:0030054	Cellular Component	cell junction	0.0356127
				GO:0008134	Molecular Function	transcription factor binding	0.035847
				GO:0043433	Biological Process	negative regulation of DNA-binding transcription factor activity	0.0358682
				GO:0070301	Biological Process	cellular response to hydrogen peroxide	0.0358743
				GO:0003720	Molecular Function	telomerase activity	0.0358749
				GO:0016889	Molecular Function	endodeoxyribonuclease activity, producing 3'-phosphomonoesters	0.0358749
				GO:0030292	Molecular Function	protein tyrosine kinase inhibitor activity	0.0358749
				GO:0070573	Molecular Function	metallodipeptidase activity	0.0358749
				GO:0089720	Molecular Function	caspase binding	0.0358749
				GO:1990817	Molecular Function	RNA adenylyltransferase activity	0.0358749
				GO:0070507	Biological Process	regulation of microtubule cytoskeleton organization	0.0358805
				GO:0009982	Molecular Function	pseudouridine synthase activity	0.0368846
				GO:0033612	Molecular Function	receptor serine/threonine kinase binding	0.0368846
				GO:0009411	Biological Process	response to UV	0.0372903
				GO:0098805	Cellular Component	whole membrane	0.0373398
				GO:0006406	Biological Process	mRNA export from nucleus	0.0374045
				GO:0010463	Biological Process	mesenchymal cell proliferation	0.0374045
				GO:0035019	Biological Process	somatic stem cell population maintenance	0.0374045
				GO:0043392	Biological Process	negative regulation of DNA binding	0.0374045
				GO:0071427	Biological Process	mRNA-containing ribonucleoprotein complex export from nucleus	0.0374045
				GO:0001934	Biological Process	positive regulation of protein phosphorylation	0.0374342
				GO:0042327	Biological Process	positive regulation of phosphorylation	0.0374474
				GO:0036459	Molecular Function	thiol-dependent ubiquitinyl hydrolase activity	0.0375426
				GO:0001939	Cellular Component	female pronucleus	0.0376357
				GO:0005663	Cellular Component	DNA replication factor C complex	0.0376357
				GO:0005766	Cellular Component	primary lysosome	0.0376357
				GO:0042582	Cellular Component	azurophil granule	0.0376357
				GO:0097422	Cellular Component	tubular endosome	0.0376357
				GO:0030332	Molecular Function	cyclin binding	0.037789
				GO:0030515	Molecular Function	snoRNA binding	0.037789
				GO:1903039	Biological Process	positive regulation of leukocyte cell-cell adhesion	0.0378291
				GO:0055106	Molecular Function	ubiquitin-protein transferase regulator activity	0.0384022
				GO:0042129	Biological Process	regulation of T cell proliferation	0.0384614
				GO:0019209	Molecular Function	kinase activator activity	0.0386165
				GO:0007519	Biological Process	skeletal muscle tissue development	0.0386186
				GO:0071478	Biological Process	cellular response to radiation	0.0386186
				GO:0000055	Biological Process	ribosomal large subunit export from nucleus	0.0386563
				GO:0000727	Biological Process	double-strand break repair via break-induced replication	0.0386563
				GO:0001325	Biological Process	formation of extrachromosomal circular DNA	0.0386563
				GO:0006222	Biological Process	UMP biosynthetic process	0.0386563
				GO:0007343	Biological Process	egg activation	0.0386563
				GO:0009174	Biological Process	pyrimidine ribonucleoside monophosphate biosynthetic process	0.0386563
				GO:0018146	Biological Process	keratan sulfate biosynthetic process	0.0386563
				GO:0021540	Biological Process	corpus callosum morphogenesis	0.0386563
				GO:0031650	Biological Process	regulation of heat generation	0.0386563
				GO:0032429	Biological Process	regulation of phospholipase A2 activity	0.0386563
				GO:0032911	Biological Process	negative regulation of transforming growth factor beta1 production	0.0386563
				GO:0034058	Biological Process	endosomal vesicle fusion	0.0386563
				GO:0034720	Biological Process	histone H3-K4 demethylation	0.0386563
				GO:0035338	Biological Process	long-chain fatty-acyl-CoA biosynthetic process	0.0386563
				GO:0035812	Biological Process	renal sodium excretion	0.0386563
				GO:0035878	Biological Process	nail development	0.0386563
				GO:0036089	Biological Process	cleavage furrow formation	0.0386563
				GO:0038026	Biological Process	reelin-mediated signaling pathway	0.0386563
				GO:0042339	Biological Process	keratan sulfate metabolic process	0.0386563
				GO:0043416	Biological Process	regulation of skeletal muscle tissue regeneration	0.0386563
				GO:0045989	Biological Process	positive regulation of striated muscle contraction	0.0386563
				GO:0048478	Biological Process	replication fork protection	0.0386563
				GO:0051608	Biological Process	histamine transport	0.0386563
				GO:0060684	Biological Process	epithelial-mesenchymal cell signaling	0.0386563
				GO:0061181	Biological Process	regulation of chondrocyte development	0.0386563
				GO:0061312	Biological Process	BMP signaling pathway involved in heart development	0.0386563
				GO:0061820	Biological Process	telomeric D-loop disassembly	0.0386563
				GO:0071680	Biological Process	response to indole-3-methanol	0.0386563
				GO:0071681	Biological Process	cellular response to indole-3-methanol	0.0386563
				GO:0075525	Biological Process	viral translational termination-reinitiation	0.0386563
				GO:0090527	Biological Process	actin filament reorganization	0.0386563
				GO:0090656	Biological Process	t-circle formation	0.0386563
				GO:0090737	Biological Process	telomere maintenance via telomere trimming	0.0386563
				GO:0097050	Biological Process	type B pancreatic cell apoptotic process	0.0386563
				GO:1903348	Biological Process	positive regulation of bicellular tight junction assembly	0.0386563
				GO:1905462	Biological Process	regulation of DNA duplex unwinding	0.0386563
				GO:1990481	Biological Process	mRNA pseudouridine synthesis	0.0386563
				GO:2000138	Biological Process	positive regulation of cell proliferation involved in heart morphogenesis	0.0386563
				GO:2000027	Biological Process	regulation of animal organ morphogenesis	0.0388882
				GO:0061629	Molecular Function	RNA polymerase II sequence-specific DNA-binding transcription factor binding	0.0389323
				GO:0022618	Biological Process	ribonucleoprotein complex assembly	0.0392169
				GO:0014070	Biological Process	response to organic cyclic compound	0.0392543
				GO:0005666	Cellular Component	RNA polymerase III complex	0.0395098
				GO:0030127	Cellular Component	COPII vesicle coat	0.0395098
				GO:0032040	Cellular Component	small-subunit processome	0.0395098
				GO:0035098	Cellular Component	ESC/E(Z) complex	0.0395098
				GO:0042575	Cellular Component	DNA polymerase complex	0.0395098
				GO:0043073	Cellular Component	germ cell nucleus	0.0395098
				GO:0031329	Biological Process	regulation of cellular catabolic process	0.0395965
				GO:0001569	Biological Process	branching involved in blood vessel morphogenesis	0.0397488
				GO:0010332	Biological Process	response to gamma radiation	0.0397488
				GO:0016073	Biological Process	snRNA metabolic process	0.0397488
				GO:0045911	Biological Process	positive regulation of DNA recombination	0.0397488
				GO:0051972	Biological Process	regulation of telomerase activity	0.0397488
				GO:0060548	Biological Process	negative regulation of cell death	0.0401897
				GO:0019081	Biological Process	viral translation	0.0410542
				GO:0019377	Biological Process	glycolipid catabolic process	0.0410542
				GO:0022616	Biological Process	DNA strand elongation	0.0410542
				GO:0032480	Biological Process	negative regulation of type I interferon production	0.0410542
				GO:0043968	Biological Process	histone H2A acetylation	0.0410542
				GO:0045922	Biological Process	negative regulation of fatty acid metabolic process	0.0410542
				GO:0046339	Biological Process	diacylglycerol metabolic process	0.0410542
				GO:0051645	Biological Process	Golgi localization	0.0410542
				GO:0072673	Biological Process	lamellipodium morphogenesis	0.0410542
				GO:0071339	Cellular Component	MLL1 complex	0.0411665
				GO:0016441	Biological Process	posttranscriptional gene silencing	0.0412608
				GO:0031252	Cellular Component	cell leading edge	0.0412756
				GO:0035371	Cellular Component	microtubule plus-end	0.0414887
				GO:0043189	Cellular Component	H4/H2A histone acetyltransferase complex	0.0414887
				GO:0070160	Cellular Component	tight junction	0.0415957
				GO:0006356	Biological Process	regulation of transcription by RNA polymerase I	0.0417856
				GO:0032757	Biological Process	positive regulation of interleukin-8 production	0.0417856
				GO:0042102	Biological Process	positive regulation of T cell proliferation	0.0422551
				GO:0045727	Biological Process	positive regulation of translation	0.0423416
				GO:0007548	Biological Process	sex differentiation	0.0423889
				GO:0048645	Biological Process	animal organ formation	0.0423967
				GO:0071900	Biological Process	regulation of protein serine/threonine kinase activity	0.0424581
				GO:0016055	Biological Process	Wnt signaling pathway	0.0424964
				GO:0031267	Molecular Function	small GTPase binding	0.0426021
				GO:0051348	Biological Process	negative regulation of transferase activity	0.0426022
				GO:0003730	Molecular Function	mRNA 3'-UTR binding	0.0429998
				GO:0030224	Biological Process	monocyte differentiation	0.0431768
				GO:0032467	Biological Process	positive regulation of cytokinesis	0.0431768
				GO:0033522	Biological Process	histone H2A ubiquitination	0.0431768
				GO:1903131	Biological Process	mononuclear cell differentiation	0.0431768
				GO:0002089	Biological Process	lens morphogenesis in camera-type eye	0.0433151
				GO:0002320	Biological Process	lymphoid progenitor cell differentiation	0.0433151
				GO:0016577	Biological Process	histone demethylation	0.0433151
				GO:0034122	Biological Process	negative regulation of toll-like receptor signaling pathway	0.0433151
				GO:0043044	Biological Process	ATP-dependent chromatin remodeling	0.0433151
				GO:1903798	Biological Process	regulation of production of miRNAs involved in gene silencing by miRNA	0.0433151
				GO:0016202	Biological Process	regulation of striated muscle tissue development	0.0434616
				GO:0140110	Molecular Function	transcription regulator activity	0.0441619
				GO:0022407	Biological Process	regulation of cell-cell adhesion	0.0445702
				GO:0001570	Biological Process	vasculogenesis	0.045285
				GO:0045833	Biological Process	negative regulation of lipid metabolic process	0.045285
				GO:0043066	Biological Process	negative regulation of apoptotic process	0.0453475
				GO:0060828	Biological Process	regulation of canonical Wnt signaling pathway	0.045366
				GO:0140104	Molecular Function	molecular carrier activity	0.0455237
				GO:0035329	Biological Process	hippo signaling	0.0456676
				GO:0038066	Biological Process	p38MAPK cascade	0.0456676
				GO:0042130	Biological Process	negative regulation of T cell proliferation	0.0456676
				GO:0048844	Biological Process	artery morphogenesis	0.046319
				GO:0055024	Biological Process	regulation of cardiac muscle tissue development	0.046319
				GO:1903902	Biological Process	positive regulation of viral life cycle	0.046319
				GO:0005765	Cellular Component	lysosomal membrane	0.0465146
				GO:0098852	Cellular Component	lytic vacuole membrane	0.0465146
				GO:0090100	Biological Process	positive regulation of transmembrane receptor protein serine/threonine kinase signaling pathway	0.0466449
				GO:0071383	Biological Process	cellular response to steroid hormone stimulus	0.0466551
				GO:0016796	Molecular Function	exonuclease activity, active with either ribo- or deoxyribonucleic acids and producing 5'-phosphomonoesters	0.0468568
				GO:0140142	Molecular Function	nucleocytoplasmic carrier activity	0.0468568
				GO:0060538	Biological Process	skeletal muscle organ development	0.0471154
				GO:0042542	Biological Process	response to hydrogen peroxide	0.047712
				GO:0140053	Biological Process	mitochondrial gene expression	0.047712
				GO:0002683	Biological Process	negative regulation of immune system process	0.0477562
				GO:0046165	Biological Process	alcohol biosynthetic process	0.0478899
				GO:0051345	Biological Process	positive regulation of hydrolase activity	0.0481057
				GO:2001233	Biological Process	regulation of apoptotic signaling pathway	0.0484327
				GO:0010997	Molecular Function	anaphase-promoting complex binding	0.0486272
				GO:0031435	Molecular Function	mitogen-activated protein kinase kinase kinase binding	0.0486272
				GO:0043139	Molecular Function	5'-3' DNA helicase activity	0.0486272
				GO:1990756	Molecular Function	protein binding, bridging involved in substrate recognition for ubiquitination	0.0487454
				GO:0019058	Biological Process	viral life cycle	0.0490687
				GO:0021532	Biological Process	neural tube patterning	0.0491306
				GO:0035116	Biological Process	embryonic hindlimb morphogenesis	0.0491306
				GO:0044728	Biological Process	DNA methylation or demethylation	0.0497067
				GO:0070936	Biological Process	protein K48-linked ubiquitination	0.0497067
				GO:0072089	Biological Process	stem cell proliferation	0.0497499
				GO:0030295	Molecular Function	protein kinase activator activity	0.0497617

## Sheet: Supplementary Table 7
Supplementary Table 7 GO functional enrichment results of target genes of DE miRNAs in the hypothalamus, pituitary, and ovary tissues
Hypothalamus				Pituitary				Ovary
GO ID	Class	Descrption	Pvalue	GO ID	Class	Descrption	Pvalue	GO ID	Class	Descrption	Pvalue
GO:0005737	Cellular Component	cytoplasm	1.49e-45	GO:0005737	Cellular Component	cytoplasm	7.48e-34	GO:0005737	Cellular Component	cytoplasm	9.02e-41
GO:0043227	Cellular Component	membrane-bounded organelle	4.51e-45	GO:0044444	Cellular Component	cytoplasmic part	3.66e-23	GO:0043227	Cellular Component	membrane-bounded organelle	3.53e-35
GO:0043231	Cellular Component	intracellular membrane-bounded organelle	1.12e-38	GO:0043227	Cellular Component	membrane-bounded organelle	6e-17	GO:0044444	Cellular Component	cytoplasmic part	2.29e-33
GO:0044444	Cellular Component	cytoplasmic part	1.64e-38	GO:0043231	Cellular Component	intracellular membrane-bounded organelle	4.05e-14	GO:0043231	Cellular Component	intracellular membrane-bounded organelle	1.4e-30
GO:0044424	Cellular Component	intracellular part	4.34e-32	GO:0044424	Cellular Component	intracellular part	5.26e-14	GO:0044424	Cellular Component	intracellular part	5.12e-26
GO:0005622	Cellular Component	intracellular	8.83e-32	GO:0005622	Cellular Component	intracellular	8e-14	GO:0005622	Cellular Component	intracellular	1.03e-25
GO:0043229	Cellular Component	intracellular organelle	1.21e-27	GO:0098805	Cellular Component	whole membrane	1.27e-13	GO:0012505	Cellular Component	endomembrane system	1.02e-18
GO:0043226	Cellular Component	organelle	5.99e-25	GO:0071705	Biological Process	nitrogen compound transport	4.35e-13	GO:0043229	Cellular Component	intracellular organelle	1.28e-18
GO:0005829	Cellular Component	cytosol	3.16e-18	GO:0042802	Molecular Function	identical protein binding	6.54e-13	GO:0043226	Cellular Component	organelle	6.45e-17
GO:0012505	Cellular Component	endomembrane system	4.59e-18	GO:0031090	Cellular Component	organelle membrane	7.74e-13	GO:0042802	Molecular Function	identical protein binding	5.7e-15
GO:0044446	Cellular Component	intracellular organelle part	9.38e-18	GO:0098588	Cellular Component	bounding membrane of organelle	1.03e-12	GO:0098805	Cellular Component	whole membrane	1.85e-14
GO:0044428	Cellular Component	nuclear part	1.92e-16	GO:0071702	Biological Process	organic substance transport	1.08e-11	GO:0008104	Biological Process	protein localization	1.94e-14
GO:0031974	Cellular Component	membrane-enclosed lumen	2.43e-16	GO:0032879	Biological Process	regulation of localization	1.59e-11	GO:0044267	Biological Process	cellular protein metabolic process	7.42e-14
GO:0043233	Cellular Component	organelle lumen	2.43e-16	GO:0046907	Biological Process	intracellular transport	2.12e-11	GO:0044281	Biological Process	small molecule metabolic process	1.76e-13
GO:0070013	Cellular Component	intracellular organelle lumen	2.43e-16	GO:0045184	Biological Process	establishment of protein localization	5.55e-11	GO:0033036	Biological Process	macromolecule localization	2.21e-13
GO:0098805	Cellular Component	whole membrane	2.53e-16	GO:0031410	Cellular Component	cytoplasmic vesicle	6.4e-11	GO:0098588	Cellular Component	bounding membrane of organelle	2.5e-13
GO:0044237	Biological Process	cellular metabolic process	2.78e-16	GO:0042886	Biological Process	amide transport	7.18e-11	GO:0031090	Cellular Component	organelle membrane	5.43e-13
GO:0044267	Biological Process	cellular protein metabolic process	3.26e-16	GO:0006464	Biological Process	cellular protein modification process	7.66e-11	GO:0071705	Biological Process	nitrogen compound transport	9.05e-13
GO:0005623	Cellular Component	cell	4.23e-16	GO:0036211	Biological Process	protein modification process	8.79e-11	GO:0070887	Biological Process	cellular response to chemical stimulus	1.11e-12
GO:0044464	Cellular Component	cell part	4.23e-16	GO:0012505	Cellular Component	endomembrane system	9.6e-11	GO:0051641	Biological Process	cellular localization	2.39e-12
GO:0044422	Cellular Component	organelle part	7.03e-16	GO:0023051	Biological Process	regulation of signaling	9.78e-11	GO:0045184	Biological Process	establishment of protein localization	3.97e-12
GO:0042802	Molecular Function	identical protein binding	7.62e-16	GO:0005623	Cellular Component	cell	1.28e-10	GO:0005829	Cellular Component	cytosol	6.39e-12
GO:0006464	Biological Process	cellular protein modification process	1.64e-15	GO:0044464	Cellular Component	cell part	1.28e-10	GO:0032879	Biological Process	regulation of localization	6.76e-12
GO:0036211	Biological Process	protein modification process	1.97e-15	GO:0097708	Cellular Component	intracellular vesicle	1.29e-10	GO:0071702	Biological Process	organic substance transport	7.53e-12
GO:0005654	Cellular Component	nucleoplasm	2.52e-15	GO:0031982	Cellular Component	vesicle	1.34e-10	GO:0034613	Biological Process	cellular protein localization	8.55e-12
GO:0098588	Cellular Component	bounding membrane of organelle	2.63e-15	GO:0008104	Biological Process	protein localization	2.19e-10	GO:0070727	Biological Process	cellular macromolecule localization	1.29e-11
GO:0005634	Cellular Component	nucleus	3.64e-15	GO:0015833	Biological Process	peptide transport	2.31e-10	GO:0005623	Cellular Component	cell	1.4e-11
GO:0051641	Biological Process	cellular localization	4.72e-15	GO:0015031	Biological Process	protein transport	4.78e-10	GO:0044464	Cellular Component	cell part	1.4e-11
GO:0043412	Biological Process	macromolecule modification	8.96e-15	GO:0051641	Biological Process	cellular localization	5.3e-10	GO:0044237	Biological Process	cellular metabolic process	2.2e-11
GO:0051246	Biological Process	regulation of protein metabolic process	1.12e-14	GO:0010646	Biological Process	regulation of cell communication	6.2e-10	GO:0031982	Cellular Component	vesicle	2.28e-11
GO:0031090	Cellular Component	organelle membrane	7.04e-14	GO:0023056	Biological Process	positive regulation of signaling	7.25e-10	GO:0051246	Biological Process	regulation of protein metabolic process	2.56e-11
GO:0046907	Biological Process	intracellular transport	9.7e-14	GO:0044267	Biological Process	cellular protein metabolic process	7.38e-10	GO:0015031	Biological Process	protein transport	3.76e-11
GO:0008104	Biological Process	protein localization	1.93e-13	GO:0044281	Biological Process	small molecule metabolic process	1.34e-09	GO:0006464	Biological Process	cellular protein modification process	4.38e-11
GO:0071705	Biological Process	nitrogen compound transport	2.06e-13	GO:0010647	Biological Process	positive regulation of cell communication	1.68e-09	GO:0031410	Cellular Component	cytoplasmic vesicle	4.52e-11
GO:0031981	Cellular Component	nuclear lumen	2.26e-13	GO:0051649	Biological Process	establishment of localization in cell	1.71e-09	GO:0036211	Biological Process	protein modification process	5.18e-11
GO:0031410	Cellular Component	cytoplasmic vesicle	3.1e-13	GO:0034613	Biological Process	cellular protein localization	1.75e-09	GO:0015833	Biological Process	peptide transport	5.19e-11
GO:0031982	Cellular Component	vesicle	3.72e-13	GO:0033036	Biological Process	macromolecule localization	1.98e-09	GO:0042886	Biological Process	amide transport	5.22e-11
GO:0097708	Cellular Component	intracellular vesicle	4.7e-13	GO:0070727	Biological Process	cellular macromolecule localization	3.05e-09	GO:0046907	Biological Process	intracellular transport	6.56e-11
GO:0051649	Biological Process	establishment of localization in cell	7.79e-13	GO:0031625	Molecular Function	ubiquitin protein ligase binding	3.17e-09	GO:0097708	Cellular Component	intracellular vesicle	1.16e-10
GO:0032268	Biological Process	regulation of cellular protein metabolic process	1.25e-12	GO:0005515	Molecular Function	protein binding	4.48e-09	GO:0065009	Biological Process	regulation of molecular function	1.46e-10
GO:0042886	Biological Process	amide transport	1.76e-12	GO:0051179	Biological Process	localization	4.95e-09	GO:0043412	Biological Process	macromolecule modification	1.79e-10
GO:0015833	Biological Process	peptide transport	2.45e-12	GO:0043412	Biological Process	macromolecule modification	8.11e-09	GO:0044446	Cellular Component	intracellular organelle part	2.26e-10
GO:0015031	Biological Process	protein transport	3.56e-12	GO:0006886	Biological Process	intracellular protein transport	8.47e-09	GO:0005525	Molecular Function	GTP binding	4.11e-10
GO:0034613	Biological Process	cellular protein localization	3.78e-12	GO:0043229	Cellular Component	intracellular organelle	8.81e-09	GO:0010941	Biological Process	regulation of cell death	5.02e-10
GO:0070727	Biological Process	cellular macromolecule localization	5.19e-12	GO:0043226	Cellular Component	organelle	9.3e-09	GO:0023056	Biological Process	positive regulation of signaling	5.48e-10
GO:0045184	Biological Process	establishment of protein localization	6.79e-12	GO:0006793	Biological Process	phosphorus metabolic process	1.27e-08	GO:0010647	Biological Process	positive regulation of cell communication	6.8e-10
GO:0033036	Biological Process	macromolecule localization	7.97e-12	GO:0005739	Cellular Component	mitochondrion	1.67e-08	GO:0008219	Biological Process	cell death	7e-10
GO:0005525	Molecular Function	GTP binding	1.66e-11	GO:0006796	Biological Process	phosphate-containing compound metabolic process	2.42e-08	GO:0009967	Biological Process	positive regulation of signal transduction	1.19e-09
GO:0023051	Biological Process	regulation of signaling	1.89e-11	GO:0044389	Molecular Function	ubiquitin-like protein ligase binding	2.92e-08	GO:0005739	Cellular Component	mitochondrion	1.25e-09
GO:0008219	Biological Process	cell death	2.12e-11	GO:0044433	Cellular Component	cytoplasmic vesicle part	3.04e-08	GO:0005634	Cellular Component	nucleus	1.46e-09
GO:0065009	Biological Process	regulation of molecular function	2.8e-11	GO:0031984	Cellular Component	organelle subcompartment	3.18e-08	GO:0042221	Biological Process	response to chemical	1.95e-09
GO:0033554	Biological Process	cellular response to stress	3.15e-11	GO:0051128	Biological Process	regulation of cellular component organization	4.36e-08	GO:0033554	Biological Process	cellular response to stress	2.11e-09
GO:0032879	Biological Process	regulation of localization	8.88e-11	GO:0070887	Biological Process	cellular response to chemical stimulus	5.62e-08	GO:0050790	Biological Process	regulation of catalytic activity	2.3e-09
GO:0019001	Molecular Function	guanyl nucleotide binding	9.39e-11	GO:0010941	Biological Process	regulation of cell death	6.27e-08	GO:1902533	Biological Process	positive regulation of intracellular signal transduction	2.39e-09
GO:0010646	Biological Process	regulation of cell communication	1.02e-10	GO:1902531	Biological Process	regulation of intracellular signal transduction	8e-08	GO:0023051	Biological Process	regulation of signaling	2.43e-09
GO:0023056	Biological Process	positive regulation of signaling	1.81e-10	GO:0051246	Biological Process	regulation of protein metabolic process	8.1e-08	GO:1902531	Biological Process	regulation of intracellular signal transduction	3.07e-09
GO:0032561	Molecular Function	guanyl ribonucleotide binding	1.97e-10	GO:1901137	Biological Process	carbohydrate derivative biosynthetic process	8.34e-08	GO:0044422	Cellular Component	organelle part	3.41e-09
GO:0031984	Cellular Component	organelle subcompartment	2.78e-10	GO:0008219	Biological Process	cell death	9.06e-08	GO:0019001	Molecular Function	guanyl nucleotide binding	3.65e-09
GO:0009056	Biological Process	catabolic process	2.91e-10	GO:1901564	Biological Process	organonitrogen compound metabolic process	9.12e-08	GO:0031984	Cellular Component	organelle subcompartment	3.98e-09
GO:1902531	Biological Process	regulation of intracellular signal transduction	3.18e-10	GO:0009967	Biological Process	positive regulation of signal transduction	1.41e-07	GO:0032268	Biological Process	regulation of cellular protein metabolic process	4.5e-09
GO:0009966	Biological Process	regulation of signal transduction	3.35e-10	GO:0009966	Biological Process	regulation of signal transduction	1.47e-07	GO:1901564	Biological Process	organonitrogen compound metabolic process	5.01e-09
GO:0071702	Biological Process	organic substance transport	3.42e-10	GO:1901135	Biological Process	carbohydrate derivative metabolic process	1.66e-07	GO:0010646	Biological Process	regulation of cell communication	5.16e-09
GO:0006886	Biological Process	intracellular protein transport	3.61e-10	GO:0009056	Biological Process	catabolic process	1.7e-07	GO:0051649	Biological Process	establishment of localization in cell	5.23e-09
GO:0051248	Biological Process	negative regulation of protein metabolic process	3.96e-10	GO:0051234	Biological Process	establishment of localization	2.94e-07	GO:0005654	Cellular Component	nucleoplasm	5.67e-09
GO:0048523	Biological Process	negative regulation of cellular process	4.07e-10	GO:0065008	Biological Process	regulation of biological quality	3.1e-07	GO:0032561	Molecular Function	guanyl ribonucleotide binding	6.09e-09
GO:0010647	Biological Process	positive regulation of cell communication	5.81e-10	GO:0006810	Biological Process	transport	3.32e-07	GO:0032880	Biological Process	regulation of protein localization	7.78e-09
GO:0080134	Biological Process	regulation of response to stress	6.59e-10	GO:0005525	Molecular Function	GTP binding	4.46e-07	GO:0005783	Cellular Component	endoplasmic reticulum	8.47e-09
GO:0048519	Biological Process	negative regulation of biological process	7.18e-10	GO:0044248	Biological Process	cellular catabolic process	4.99e-07	GO:0006793	Biological Process	phosphorus metabolic process	8.47e-09
GO:0031399	Biological Process	regulation of protein modification process	7.86e-10	GO:0003924	Molecular Function	GTPase activity	5.48e-07	GO:0043069	Biological Process	negative regulation of programmed cell death	8.8e-09
GO:0044248	Biological Process	cellular catabolic process	9.43e-10	GO:1901565	Biological Process	organonitrogen compound catabolic process	6.27e-07	GO:0009966	Biological Process	regulation of signal transduction	8.89e-09
GO:0044433	Cellular Component	cytoplasmic vesicle part	9.45e-10	GO:0051049	Biological Process	regulation of transport	7.29e-07	GO:0003924	Molecular Function	GTPase activity	9.29e-09
GO:0048518	Biological Process	positive regulation of biological process	1.04e-09	GO:0030163	Biological Process	protein catabolic process	7.57e-07	GO:0043067	Biological Process	regulation of programmed cell death	9.47e-09
GO:0050790	Biological Process	regulation of catalytic activity	1.07e-09	GO:0005768	Cellular Component	endosome	8.68e-07	GO:0061025	Biological Process	membrane fusion	9.82e-09
GO:0003924	Molecular Function	GTPase activity	1.54e-09	GO:0043067	Biological Process	regulation of programmed cell death	9.67e-07	GO:0065008	Biological Process	regulation of biological quality	1.01e-08
GO:0048522	Biological Process	positive regulation of cellular process	1.61e-09	GO:0043066	Biological Process	negative regulation of apoptotic process	1.08e-06	GO:0060341	Biological Process	regulation of cellular localization	1.16e-08
GO:1901564	Biological Process	organonitrogen compound metabolic process	1.67e-09	GO:0019899	Molecular Function	enzyme binding	1.12e-06	GO:0006796	Biological Process	phosphate-containing compound metabolic process	1.21e-08
GO:0001883	Molecular Function	purine nucleoside binding	2.01e-09	GO:0016614	Molecular Function	oxidoreductase activity, acting on CH-OH group of donors	1.19e-06	GO:0071345	Biological Process	cellular response to cytokine stimulus	1.24e-08
GO:0009967	Biological Process	positive regulation of signal transduction	2.09e-09	GO:0019220	Biological Process	regulation of phosphate metabolic process	1.22e-06	GO:0012501	Biological Process	programmed cell death	1.65e-08
GO:0012501	Biological Process	programmed cell death	2.41e-09	GO:0030308	Biological Process	negative regulation of cell growth	1.26e-06	GO:0031974	Cellular Component	membrane-enclosed lumen	1.68e-08
GO:0001882	Molecular Function	nucleoside binding	2.7e-09	GO:0012501	Biological Process	programmed cell death	1.31e-06	GO:0043233	Cellular Component	organelle lumen	1.68e-08
GO:0032550	Molecular Function	purine ribonucleoside binding	2.73e-09	GO:0051174	Biological Process	regulation of phosphorus metabolic process	1.43e-06	GO:0070013	Cellular Component	intracellular organelle lumen	1.68e-08
GO:1901575	Biological Process	organic substance catabolic process	3.09e-09	GO:0042981	Biological Process	regulation of apoptotic process	1.5e-06	GO:0044433	Cellular Component	cytoplasmic vesicle part	1.85e-08
GO:0005768	Cellular Component	endosome	3.1e-09	GO:0006915	Biological Process	apoptotic process	1.52e-06	GO:0043066	Biological Process	negative regulation of apoptotic process	1.92e-08
GO:0006793	Biological Process	phosphorus metabolic process	3.26e-09	GO:0010008	Cellular Component	endosome membrane	1.56e-06	GO:0042981	Biological Process	regulation of apoptotic process	1.93e-08
GO:0032549	Molecular Function	ribonucleoside binding	3.32e-09	GO:0032268	Biological Process	regulation of cellular protein metabolic process	1.59e-06	GO:0010256	Biological Process	endomembrane system organization	1.95e-08
GO:0005515	Molecular Function	protein binding	3.73e-09	GO:0060548	Biological Process	negative regulation of cell death	1.64e-06	GO:0060548	Biological Process	negative regulation of cell death	1.97e-08
GO:0048583	Biological Process	regulation of response to stimulus	3.87e-09	GO:0043069	Biological Process	negative regulation of programmed cell death	1.71e-06	GO:0034097	Biological Process	response to cytokine	2.39e-08
GO:0080135	Biological Process	regulation of cellular response to stress	4.03e-09	GO:0006605	Biological Process	protein targeting	1.74e-06	GO:0034599	Biological Process	cellular response to oxidative stress	2.77e-08
GO:0006796	Biological Process	phosphate-containing compound metabolic process	4.06e-09	GO:0006082	Biological Process	organic acid metabolic process	1.79e-06	GO:0008284	Biological Process	positive regulation of cell proliferation	3.25e-08
GO:0006915	Biological Process	apoptotic process	5.44e-09	GO:0042995	Cellular Component	cell projection	1.89e-06	GO:0006915	Biological Process	apoptotic process	3.53e-08
GO:0010941	Biological Process	regulation of cell death	5.57e-09	GO:0019752	Biological Process	carboxylic acid metabolic process	1.94e-06	GO:0032550	Molecular Function	purine ribonucleoside binding	3.67e-08
GO:0043168	Molecular Function	anion binding	6.73e-09	GO:0010498	Biological Process	proteasomal protein catabolic process	2.04e-06	GO:0044431	Cellular Component	Golgi apparatus part	4.05e-08
GO:0044281	Biological Process	small molecule metabolic process	8.22e-09	GO:0044257	Biological Process	cellular protein catabolic process	2.12e-06	GO:0044428	Cellular Component	nuclear part	4.22e-08
GO:1902533	Biological Process	positive regulation of intracellular signal transduction	1.07e-08	GO:0019001	Molecular Function	guanyl nucleotide binding	2.14e-06	GO:0043436	Biological Process	oxoacid metabolic process	4.43e-08
GO:0005783	Cellular Component	endoplasmic reticulum	1.15e-08	GO:0042221	Biological Process	response to chemical	2.18e-06	GO:0048523	Biological Process	negative regulation of cellular process	4.44e-08
GO:0070887	Biological Process	cellular response to chemical stimulus	1.31e-08	GO:0044431	Cellular Component	Golgi apparatus part	2.2e-06	GO:0032549	Molecular Function	ribonucleoside binding	4.86e-08
GO:0019220	Biological Process	regulation of phosphate metabolic process	1.66e-08	GO:0005829	Cellular Component	cytosol	2.42e-06	GO:0048519	Biological Process	negative regulation of biological process	4.98e-08
GO:0006950	Biological Process	response to stress	1.7e-08	GO:0005773	Cellular Component	vacuole	2.6e-06	GO:0001883	Molecular Function	purine nucleoside binding	5.49e-08
GO:0031325	Biological Process	positive regulation of cellular metabolic process	1.83e-08	GO:0098791	Cellular Component	Golgi subcompartment	2.7e-06	GO:0010033	Biological Process	response to organic substance	6.34e-08
GO:0051174	Biological Process	regulation of phosphorus metabolic process	2.04e-08	GO:0043436	Biological Process	oxoacid metabolic process	2.72e-06	GO:0044283	Biological Process	small molecule biosynthetic process	6.48e-08
GO:0032269	Biological Process	negative regulation of cellular protein metabolic process	2.11e-08	GO:0030234	Molecular Function	enzyme regulator activity	2.74e-06	GO:0050730	Biological Process	regulation of peptidyl-tyrosine phosphorylation	7.23e-08
GO:0051128	Biological Process	regulation of cellular component organization	2.3e-08	GO:0032561	Molecular Function	guanyl ribonucleotide binding	2.76e-06	GO:0098791	Cellular Component	Golgi subcompartment	7.37e-08
GO:0006605	Biological Process	protein targeting	3.06e-08	GO:0019637	Biological Process	organophosphate metabolic process	2.83e-06	GO:0044092	Biological Process	negative regulation of molecular function	7.85e-08
GO:0051247	Biological Process	positive regulation of protein metabolic process	4.83e-08	GO:0031399	Biological Process	regulation of protein modification process	3.73e-06	GO:0001882	Molecular Function	nucleoside binding	8.24e-08
GO:0051336	Biological Process	regulation of hydrolase activity	5.65e-08	GO:0060341	Biological Process	regulation of cellular localization	3.84e-06	GO:0006082	Biological Process	organic acid metabolic process	8.46e-08
GO:0051173	Biological Process	positive regulation of nitrogen compound metabolic process	6.49e-08	GO:0010033	Biological Process	response to organic substance	4.64e-06	GO:0001944	Biological Process	vasculature development	8.98e-08
GO:0009893	Biological Process	positive regulation of metabolic process	8.16e-08	GO:0001883	Molecular Function	purine nucleoside binding	4.78e-06	GO:0072358	Biological Process	cardiovascular system development	8.98e-08
GO:0070647	Biological Process	protein modification by small protein conjugation or removal	1.12e-07	GO:0001882	Molecular Function	nucleoside binding	4.85e-06	GO:0019220	Biological Process	regulation of phosphate metabolic process	1.17e-07
GO:0018193	Biological Process	peptidyl-amino acid modification	1.2e-07	GO:0033554	Biological Process	cellular response to stress	4.96e-06	GO:0071310	Biological Process	cellular response to organic substance	1.22e-07
GO:0044092	Biological Process	negative regulation of molecular function	1.2e-07	GO:1902533	Biological Process	positive regulation of intracellular signal transduction	5.01e-06	GO:0048518	Biological Process	positive regulation of biological process	1.26e-07
GO:0010604	Biological Process	positive regulation of macromolecule metabolic process	1.23e-07	GO:0005764	Cellular Component	lysosome	5.07e-06	GO:0005515	Molecular Function	protein binding	1.26e-07
GO:0030308	Biological Process	negative regulation of cell growth	1.26e-07	GO:0044283	Biological Process	small molecule biosynthetic process	5.37e-06	GO:0019752	Biological Process	carboxylic acid metabolic process	1.32e-07
GO:0006839	Biological Process	mitochondrial transport	1.29e-07	GO:0043161	Biological Process	proteasome-mediated ubiquitin-dependent protein catabolic process	5.64e-06	GO:0090174	Biological Process	organelle membrane fusion	1.36e-07
GO:0043161	Biological Process	proteasome-mediated ubiquitin-dependent protein catabolic process	1.32e-07	GO:0032550	Molecular Function	purine ribonucleoside binding	6.23e-06	GO:0051174	Biological Process	regulation of phosphorus metabolic process	1.44e-07
GO:0034599	Biological Process	cellular response to oxidative stress	1.44e-07	GO:0032549	Molecular Function	ribonucleoside binding	6.28e-06	GO:0001568	Biological Process	blood vessel development	1.57e-07
GO:0005739	Cellular Component	mitochondrion	1.45e-07	GO:0006629	Biological Process	lipid metabolic process	6.82e-06	GO:0051248	Biological Process	negative regulation of protein metabolic process	1.82e-07
GO:0019899	Molecular Function	enzyme binding	1.63e-07	GO:0008514	Molecular Function	organic anion transmembrane transporter activity	7.27e-06	GO:0009056	Biological Process	catabolic process	1.97e-07
GO:0010256	Biological Process	endomembrane system organization	1.71e-07	GO:0070647	Biological Process	protein modification by small protein conjugation or removal	7.45e-06	GO:0080134	Biological Process	regulation of response to stress	2.36e-07
GO:0098791	Cellular Component	Golgi subcompartment	1.97e-07	GO:0120025	Cellular Component	plasma membrane bounded cell projection	7.46e-06	GO:0018193	Biological Process	peptidyl-amino acid modification	2.9e-07
GO:0080090	Biological Process	regulation of primary metabolic process	2e-07	GO:0065009	Biological Process	regulation of molecular function	7.49e-06	GO:0097190	Biological Process	apoptotic signaling pathway	3.02e-07
GO:0071704	Biological Process	organic substance metabolic process	2.1e-07	GO:0032386	Biological Process	regulation of intracellular transport	9.23e-06	GO:1903827	Biological Process	regulation of cellular protein localization	3.23e-07
GO:0006979	Biological Process	response to oxidative stress	2.33e-07	GO:1903827	Biological Process	regulation of cellular protein localization	9.92e-06	GO:0030234	Molecular Function	enzyme regulator activity	3.32e-07
GO:0040008	Biological Process	regulation of growth	2.47e-07	GO:0019904	Molecular Function	protein domain specific binding	1.03e-05	GO:0008283	Biological Process	cell proliferation	3.54e-07
GO:0044431	Cellular Component	Golgi apparatus part	2.76e-07	GO:0060324	Biological Process	face development	1.07e-05	GO:0072359	Biological Process	circulatory system development	3.56e-07
GO:0032270	Biological Process	positive regulation of cellular protein metabolic process	2.76e-07	GO:0032446	Biological Process	protein modification by small protein conjugation	1.21e-05	GO:0048514	Biological Process	blood vessel morphogenesis	3.8e-07
GO:0032991	Cellular Component	protein-containing complex	2.96e-07	GO:0051603	Biological Process	proteolysis involved in cellular protein catabolic process	1.26e-05	GO:0042127	Biological Process	regulation of cell proliferation	4.04e-07
GO:0008152	Biological Process	metabolic process	3.23e-07	GO:0048583	Biological Process	regulation of response to stimulus	1.43e-05	GO:1901565	Biological Process	organonitrogen compound catabolic process	4.27e-07
GO:1901565	Biological Process	organonitrogen compound catabolic process	3.48e-07	GO:0016049	Biological Process	cell growth	1.49e-05	GO:0007029	Biological Process	endoplasmic reticulum organization	4.45e-07
GO:0019904	Molecular Function	protein domain specific binding	3.78e-07	GO:0044432	Cellular Component	endoplasmic reticulum part	1.51e-05	GO:0030334	Biological Process	regulation of cell migration	4.74e-07
GO:0042325	Biological Process	regulation of phosphorylation	3.86e-07	GO:0046394	Biological Process	carboxylic acid biosynthetic process	1.51e-05	GO:0031399	Biological Process	regulation of protein modification process	4.93e-07
GO:0032446	Biological Process	protein modification by small protein conjugation	4.05e-07	GO:0005770	Cellular Component	late endosome	1.53e-05	GO:0048583	Biological Process	regulation of response to stimulus	5.25e-07
GO:1905897	Biological Process	regulation of response to endoplasmic reticulum stress	4.59e-07	GO:0008610	Biological Process	lipid biosynthetic process	1.65e-05	GO:0006629	Biological Process	lipid metabolic process	5.33e-07
GO:0065008	Biological Process	regulation of biological quality	5.28e-07	GO:0071310	Biological Process	cellular response to organic substance	1.69e-05	GO:0048522	Biological Process	positive regulation of cellular process	5.35e-07
GO:0031401	Biological Process	positive regulation of protein modification process	5.56e-07	GO:0000323	Cellular Component	lytic vacuole	1.72e-05	GO:0043168	Molecular Function	anion binding	5.74e-07
GO:0060341	Biological Process	regulation of cellular localization	6.04e-07	GO:0044440	Cellular Component	endosomal part	1.82e-05	GO:0001525	Biological Process	angiogenesis	5.8e-07
GO:0043067	Biological Process	regulation of programmed cell death	6.08e-07	GO:0098793	Cellular Component	presynapse	1.95e-05	GO:0051272	Biological Process	positive regulation of cellular component movement	6.16e-07
GO:0006511	Biological Process	ubiquitin-dependent protein catabolic process	6.49e-07	GO:0016567	Biological Process	protein ubiquitination	2.02e-05	GO:0006886	Biological Process	intracellular protein transport	6.94e-07
GO:0000166	Molecular Function	nucleotide binding	8.05e-07	GO:0010243	Biological Process	response to organonitrogen compound	2.03e-05	GO:0030308	Biological Process	negative regulation of cell growth	6.94e-07
GO:1901265	Molecular Function	nucleoside phosphate binding	8.05e-07	GO:0032880	Biological Process	regulation of protein localization	2.03e-05	GO:0048193	Biological Process	Golgi vesicle transport	7.03e-07
GO:0043632	Biological Process	modification-dependent macromolecule catabolic process	8.19e-07	GO:0016053	Biological Process	organic acid biosynthetic process	2.05e-05	GO:0019003	Molecular Function	GDP binding	7.32e-07
GO:0030163	Biological Process	protein catabolic process	8.26e-07	GO:0008284	Biological Process	positive regulation of cell proliferation	2.19e-05	GO:0051338	Biological Process	regulation of transferase activity	7.52e-07
GO:0044238	Biological Process	primary metabolic process	8.33e-07	GO:0048523	Biological Process	negative regulation of cellular process	2.23e-05	GO:0031981	Cellular Component	nuclear lumen	7.57e-07
GO:0048585	Biological Process	negative regulation of response to stimulus	8.54e-07	GO:1901701	Biological Process	cellular response to oxygen-containing compound	2.38e-05	GO:0043086	Biological Process	negative regulation of catalytic activity	7.79e-07
GO:0006629	Biological Process	lipid metabolic process	9.66e-07	GO:0044255	Biological Process	cellular lipid metabolic process	2.42e-05	GO:0006950	Biological Process	response to stress	8.64e-07
GO:0097190	Biological Process	apoptotic signaling pathway	9.73e-07	GO:1901575	Biological Process	organic substance catabolic process	2.6e-05	GO:2001233	Biological Process	regulation of apoptotic signaling pathway	9.3e-07
GO:0019941	Biological Process	modification-dependent protein catabolic process	9.75e-07	GO:0019941	Biological Process	modification-dependent protein catabolic process	2.63e-05	GO:0051240	Biological Process	positive regulation of multicellular organismal process	9.39e-07
GO:0051179	Biological Process	localization	9.77e-07	GO:0036126	Cellular Component	sperm flagellum	2.66e-05	GO:2000145	Biological Process	regulation of cell motility	1e-06
GO:0042127	Biological Process	regulation of cell proliferation	1.01e-06	GO:0019003	Molecular Function	GDP binding	2.7e-05	GO:0051247	Biological Process	positive regulation of protein metabolic process	1.03e-06
GO:0042981	Biological Process	regulation of apoptotic process	1.03e-06	GO:0046890	Biological Process	regulation of lipid biosynthetic process	2.78e-05	GO:2000147	Biological Process	positive regulation of cell motility	1.1e-06
GO:1903827	Biological Process	regulation of cellular protein localization	1.07e-06	GO:0009141	Biological Process	nucleoside triphosphate metabolic process	3.03e-05	GO:0043542	Biological Process	endothelial cell migration	1.14e-06
GO:0044440	Cellular Component	endosomal part	1.08e-06	GO:0070372	Biological Process	regulation of ERK1 and ERK2 cascade	3.05e-05	GO:0044248	Biological Process	cellular catabolic process	1.3e-06
GO:0051171	Biological Process	regulation of nitrogen compound metabolic process	1.23e-06	GO:0042325	Biological Process	regulation of phosphorylation	3.19e-05	GO:0030163	Biological Process	protein catabolic process	1.33e-06
GO:0009057	Biological Process	macromolecule catabolic process	1.24e-06	GO:0043632	Biological Process	modification-dependent macromolecule catabolic process	3.27e-05	GO:0005794	Cellular Component	Golgi apparatus	1.34e-06
GO:0042221	Biological Process	response to chemical	1.26e-06	GO:0006511	Biological Process	ubiquitin-dependent protein catabolic process	3.29e-05	GO:0018212	Biological Process	peptidyl-tyrosine modification	1.34e-06
GO:0016567	Biological Process	protein ubiquitination	1.29e-06	GO:0090407	Biological Process	organophosphate biosynthetic process	3.33e-05	GO:0051049	Biological Process	regulation of transport	1.37e-06
GO:0005773	Cellular Component	vacuole	1.38e-06	GO:0097190	Biological Process	apoptotic signaling pathway	3.33e-05	GO:0007030	Biological Process	Golgi organization	1.38e-06
GO:0001932	Biological Process	regulation of protein phosphorylation	1.39e-06	GO:0045861	Biological Process	negative regulation of proteolysis	3.46e-05	GO:0006906	Biological Process	vesicle fusion	1.51e-06
GO:0016740	Molecular Function	transferase activity	1.46e-06	GO:0040012	Biological Process	regulation of locomotion	3.72e-05	GO:0051050	Biological Process	positive regulation of transport	1.53e-06
GO:0043085	Biological Process	positive regulation of catalytic activity	1.53e-06	GO:0055086	Biological Process	nucleobase-containing small molecule metabolic process	3.76e-05	GO:0051179	Biological Process	localization	1.66e-06
GO:0008284	Biological Process	positive regulation of cell proliferation	1.54e-06	GO:0048519	Biological Process	negative regulation of biological process	3.84e-05	GO:0032386	Biological Process	regulation of intracellular transport	1.74e-06
GO:0036094	Molecular Function	small molecule binding	1.61e-06	GO:0051248	Biological Process	negative regulation of protein metabolic process	3.89e-05	GO:0080135	Biological Process	regulation of cellular response to stress	1.91e-06
GO:0031323	Biological Process	regulation of cellular metabolic process	1.85e-06	GO:0021954	Biological Process	central nervous system neuron development	3.93e-05	GO:1905897	Biological Process	regulation of response to endoplasmic reticulum stress	2.14e-06
GO:0010033	Biological Process	response to organic substance	1.86e-06	GO:0043168	Molecular Function	anion binding	4.09e-05	GO:0040012	Biological Process	regulation of locomotion	2.32e-06
GO:0033365	Biological Process	protein localization to organelle	2.02e-06	GO:0001558	Biological Process	regulation of cell growth	4.13e-05	GO:0042325	Biological Process	regulation of phosphorylation	2.33e-06
GO:0042803	Molecular Function	protein homodimerization activity	2.07e-06	GO:0000139	Cellular Component	Golgi membrane	4.62e-05	GO:0030335	Biological Process	positive regulation of cell migration	2.43e-06
GO:1901698	Biological Process	response to nitrogen compound	2.39e-06	GO:0044237	Biological Process	cellular metabolic process	4.77e-05	GO:0006979	Biological Process	response to oxidative stress	2.61e-06
GO:0044093	Biological Process	positive regulation of molecular function	2.44e-06	GO:0070382	Cellular Component	exocytic vesicle	5e-05	GO:0031325	Biological Process	positive regulation of cellular metabolic process	2.7e-06
GO:0032880	Biological Process	regulation of protein localization	2.49e-06	GO:0016740	Molecular Function	transferase activity	5.15e-05	GO:0018108	Biological Process	peptidyl-tyrosine phosphorylation	3.07e-06
GO:0044389	Molecular Function	ubiquitin-like protein ligase binding	2.68e-06	GO:0030424	Cellular Component	axon	5.17e-05	GO:0032269	Biological Process	negative regulation of cellular protein metabolic process	3.15e-06
GO:0010498	Biological Process	proteasomal protein catabolic process	2.74e-06	GO:0051129	Biological Process	negative regulation of cellular component organization	5.28e-05	GO:0051270	Biological Process	regulation of cellular component movement	3.26e-06
GO:0044255	Biological Process	cellular lipid metabolic process	3.21e-06	GO:0051050	Biological Process	positive regulation of transport	5.37e-05	GO:0044093	Biological Process	positive regulation of molecular function	3.28e-06
GO:0010243	Biological Process	response to organonitrogen compound	3.21e-06	GO:0050790	Biological Process	regulation of catalytic activity	5.66e-05	GO:0001816	Biological Process	cytokine production	3.61e-06
GO:0044265	Biological Process	cellular macromolecule catabolic process	3.29e-06	GO:0044093	Biological Process	positive regulation of molecular function	5.97e-05	GO:0010631	Biological Process	epithelial cell migration	3.62e-06
GO:0009892	Biological Process	negative regulation of metabolic process	3.44e-06	GO:0060627	Biological Process	regulation of vesicle-mediated transport	6.18e-05	GO:1901135	Biological Process	carbohydrate derivative metabolic process	3.85e-06
GO:0032722	Biological Process	positive regulation of chemokine production	3.49e-06	GO:0005789	Cellular Component	endoplasmic reticulum membrane	6.3e-05	GO:0010942	Biological Process	positive regulation of cell death	3.86e-06
GO:0000281	Biological Process	mitotic cytokinesis	3.58e-06	GO:0016616	Molecular Function	oxidoreductase activity, acting on the CH-OH group of donors, NAD or NADP as acceptor	6.36e-05	GO:0051173	Biological Process	positive regulation of nitrogen compound metabolic process	4.06e-06
GO:0030276	Molecular Function	clathrin binding	3.63e-06	GO:0098827	Cellular Component	endoplasmic reticulum subcompartment	6.4e-05	GO:0051239	Biological Process	regulation of multicellular organismal process	4.32e-06
GO:0010008	Cellular Component	endosome membrane	3.99e-06	GO:0044429	Cellular Component	mitochondrial part	6.47e-05	GO:0048534	Biological Process	hematopoietic or lymphoid organ development	4.62e-06
GO:0008283	Biological Process	cell proliferation	4.08e-06	GO:0009144	Biological Process	purine nucleoside triphosphate metabolic process	6.5e-05	GO:0055086	Biological Process	nucleobase-containing small molecule metabolic process	4.71e-06
GO:0010942	Biological Process	positive regulation of cell death	4.48e-06	GO:0040017	Biological Process	positive regulation of locomotion	6.59e-05	GO:0040017	Biological Process	positive regulation of locomotion	4.81e-06
GO:0072359	Biological Process	circulatory system development	4.51e-06	GO:0010942	Biological Process	positive regulation of cell death	6.59e-05	GO:0016614	Molecular Function	oxidoreductase activity, acting on CH-OH group of donors	4.91e-06
GO:0019222	Biological Process	regulation of metabolic process	4.64e-06	GO:0097458	Cellular Component	neuron part	6.83e-05	GO:0032270	Biological Process	positive regulation of cellular protein metabolic process	5.02e-06
GO:0060255	Biological Process	regulation of macromolecule metabolic process	4.69e-06	GO:0009161	Biological Process	ribonucleoside monophosphate metabolic process	7.26e-05	GO:1901566	Biological Process	organonitrogen compound biosynthetic process	5.18e-06
GO:0006082	Biological Process	organic acid metabolic process	5.04e-06	GO:0016791	Molecular Function	phosphatase activity	7.3e-05	GO:1901701	Biological Process	cellular response to oxygen-containing compound	5.27e-06
GO:0048193	Biological Process	Golgi vesicle transport	5.17e-06	GO:0043408	Biological Process	regulation of MAPK cascade	7.45e-05	GO:0031647	Biological Process	regulation of protein stability	5.48e-06
GO:0071496	Biological Process	cellular response to external stimulus	5.17e-06	GO:1901698	Biological Process	response to nitrogen compound	7.58e-05	GO:0051336	Biological Process	regulation of hydrolase activity	5.48e-06
GO:0010562	Biological Process	positive regulation of phosphorus metabolic process	5.19e-06	GO:2000145	Biological Process	regulation of cell motility	7.61e-05	GO:0090132	Biological Process	epithelium migration	5.56e-06
GO:0045937	Biological Process	positive regulation of phosphate metabolic process	5.19e-06	GO:0042175	Cellular Component	nuclear outer membrane-endoplasmic reticulum membrane network	8e-05	GO:0009893	Biological Process	positive regulation of metabolic process	5.9e-06
GO:0060548	Biological Process	negative regulation of cell death	5.3e-06	GO:0050679	Biological Process	positive regulation of epithelial cell proliferation	8.2e-05	GO:0001817	Biological Process	regulation of cytokine production	6.06e-06
GO:0051172	Biological Process	negative regulation of nitrogen compound metabolic process	5.59e-06	GO:0051272	Biological Process	positive regulation of cellular component movement	8.28e-05	GO:0030162	Biological Process	regulation of proteolysis	6.44e-06
GO:0044257	Biological Process	cellular protein catabolic process	5.73e-06	GO:0051241	Biological Process	negative regulation of multicellular organismal process	8.59e-05	GO:0090130	Biological Process	tissue migration	6.51e-06
GO:0031324	Biological Process	negative regulation of cellular metabolic process	5.74e-06	GO:0046903	Biological Process	secretion	8.66e-05	GO:0001667	Biological Process	ameboidal-type cell migration	6.6e-06
GO:0044432	Cellular Component	endoplasmic reticulum part	5.76e-06	GO:0051051	Biological Process	negative regulation of transport	9e-05	GO:0006753	Biological Process	nucleoside phosphate metabolic process	6.79e-06
GO:0019003	Molecular Function	GDP binding	5.96e-06	GO:0000165	Biological Process	MAPK cascade	9.73e-05	GO:0000166	Molecular Function	nucleotide binding	6.99e-06
GO:0098827	Cellular Component	endoplasmic reticulum subcompartment	5.96e-06	GO:0023014	Biological Process	signal transduction by protein phosphorylation	9.73e-05	GO:1901265	Molecular Function	nucleoside phosphate binding	6.99e-06
GO:0001944	Biological Process	vasculature development	6.11e-06	GO:0070371	Biological Process	ERK1 and ERK2 cascade	9.76e-05	GO:0048585	Biological Process	negative regulation of response to stimulus	7.78e-06
GO:0072358	Biological Process	cardiovascular system development	6.11e-06	GO:0048518	Biological Process	positive regulation of biological process	9.85e-05	GO:0044257	Biological Process	cellular protein catabolic process	7.94e-06
GO:1901653	Biological Process	cellular response to peptide	6.25e-06	GO:2000147	Biological Process	positive regulation of cell motility	0.000103971	GO:1901653	Biological Process	cellular response to peptide	8.57e-06
GO:0045926	Biological Process	negative regulation of growth	6.26e-06	GO:0097729	Cellular Component	9+2 motile cilium	0.00010549	GO:0043085	Biological Process	positive regulation of catalytic activity	9.71e-06
GO:0019538	Biological Process	protein metabolic process	6.32e-06	GO:0044092	Biological Process	negative regulation of molecular function	0.000110281	GO:0002685	Biological Process	regulation of leukocyte migration	1e-05
GO:0000302	Biological Process	response to reactive oxygen species	6.38e-06	GO:0019216	Biological Process	regulation of lipid metabolic process	0.000110675	GO:0045595	Biological Process	regulation of cell differentiation	1.01e-05
GO:0009725	Biological Process	response to hormone	6.44e-06	GO:0009205	Biological Process	purine ribonucleoside triphosphate metabolic process	0.000112737	GO:0072657	Biological Process	protein localization to membrane	1.03e-05
GO:0051338	Biological Process	regulation of transferase activity	6.79e-06	GO:0051247	Biological Process	positive regulation of protein metabolic process	0.000115834	GO:0030133	Cellular Component	transport vesicle	1.04e-05
GO:0043436	Biological Process	oxoacid metabolic process	7.01e-06	GO:0006625	Biological Process	protein targeting to peroxisome	0.000118542	GO:0008610	Biological Process	lipid biosynthetic process	1.04e-05
GO:0005798	Cellular Component	Golgi-associated vesicle	7.11e-06	GO:0043574	Biological Process	peroxisomal transport	0.000118542	GO:0005768	Cellular Component	endosome	1.05e-05
GO:0005764	Cellular Component	lysosome	7.68e-06	GO:0072662	Biological Process	protein localization to peroxisome	0.000118542	GO:0002520	Biological Process	immune system development	1.08e-05
GO:0008380	Biological Process	RNA splicing	8.21e-06	GO:0072663	Biological Process	establishment of protein localization to peroxisome	0.000118542	GO:0001932	Biological Process	regulation of protein phosphorylation	1.13e-05
GO:0032386	Biological Process	regulation of intracellular transport	8.35e-06	GO:0001932	Biological Process	regulation of protein phosphorylation	0.000118961	GO:0044429	Cellular Component	mitochondrial part	1.14e-05
GO:0031400	Biological Process	negative regulation of protein modification process	8.74e-06	GO:0034097	Biological Process	response to cytokine	0.000120704	GO:1903829	Biological Process	positive regulation of cellular protein localization	1.16e-05
GO:0001558	Biological Process	regulation of cell growth	8.87e-06	GO:0042578	Molecular Function	phosphoric ester hydrolase activity	0.000124052	GO:0051223	Biological Process	regulation of protein transport	1.3e-05
GO:0017076	Molecular Function	purine nucleotide binding	9.22e-06	GO:0030334	Biological Process	regulation of cell migration	0.000124154	GO:1901575	Biological Process	organic substance catabolic process	1.37e-05
GO:0051603	Biological Process	proteolysis involved in cellular protein catabolic process	9.47e-06	GO:0032940	Biological Process	secretion by cell	0.000131629	GO:2001234	Biological Process	negative regulation of apoptotic signaling pathway	1.37e-05
GO:0031625	Molecular Function	ubiquitin protein ligase binding	9.95e-06	GO:0048708	Biological Process	astrocyte differentiation	0.000137761	GO:0010604	Biological Process	positive regulation of macromolecule metabolic process	1.38e-05
GO:0072657	Biological Process	protein localization to membrane	1.01e-05	GO:0030276	Molecular Function	clathrin binding	0.000139669	GO:0035556	Biological Process	intracellular signal transduction	1.43e-05
GO:0009628	Biological Process	response to abiotic stimulus	1.03e-05	GO:0000209	Biological Process	protein polyubiquitination	0.000144915	GO:0048284	Biological Process	organelle fusion	1.49e-05
GO:1901652	Biological Process	response to peptide	1.07e-05	GO:0043005	Cellular Component	neuron projection	0.000152862	GO:0010562	Biological Process	positive regulation of phosphorus metabolic process	1.5e-05
GO:0030334	Biological Process	regulation of cell migration	1.08e-05	GO:0007029	Biological Process	endoplasmic reticulum organization	0.000155021	GO:0045937	Biological Process	positive regulation of phosphate metabolic process	1.5e-05
GO:0035639	Molecular Function	purine ribonucleoside triphosphate binding	1.14e-05	GO:0009126	Biological Process	purine nucleoside monophosphate metabolic process	0.000156469	GO:0030097	Biological Process	hemopoiesis	1.58e-05
GO:0000139	Cellular Component	Golgi membrane	1.23e-05	GO:0009167	Biological Process	purine ribonucleoside monophosphate metabolic process	0.000156469	GO:0042803	Molecular Function	protein homodimerization activity	1.64e-05
GO:1901700	Biological Process	response to oxygen-containing compound	1.32e-05	GO:0062012	Biological Process	regulation of small molecule metabolic process	0.000156469	GO:0036094	Molecular Function	small molecule binding	1.65e-05
GO:1902410	Biological Process	mitotic cytokinetic process	1.35e-05	GO:0008509	Molecular Function	anion transmembrane transporter activity	0.000157358	GO:0016310	Biological Process	phosphorylation	1.71e-05
GO:0010605	Biological Process	negative regulation of macromolecule metabolic process	1.41e-05	GO:0006914	Biological Process	autophagy	0.000161766	GO:0009117	Biological Process	nucleotide metabolic process	1.79e-05
GO:0003824	Molecular Function	catalytic activity	1.47e-05	GO:0061919	Biological Process	process utilizing autophagic mechanism	0.000161766	GO:0070201	Biological Process	regulation of establishment of protein localization	1.79e-05
GO:0007029	Biological Process	endoplasmic reticulum organization	1.51e-05	GO:0071345	Biological Process	cellular response to cytokine stimulus	0.000164577	GO:0006914	Biological Process	autophagy	1.81e-05
GO:0016310	Biological Process	phosphorylation	1.53e-05	GO:0022603	Biological Process	regulation of anatomical structure morphogenesis	0.000167694	GO:0061919	Biological Process	process utilizing autophagic mechanism	1.81e-05
GO:0046847	Biological Process	filopodium assembly	1.54e-05	GO:0030175	Cellular Component	filopodium	0.000172457	GO:0031401	Biological Process	positive regulation of protein modification process	1.84e-05
GO:0016853	Molecular Function	isomerase activity	1.54e-05	GO:0021987	Biological Process	cerebral cortex development	0.000175959	GO:0043065	Biological Process	positive regulation of apoptotic process	1.93e-05
GO:0061640	Biological Process	cytoskeleton-dependent cytokinesis	1.61e-05	GO:0050804	Biological Process	modulation of chemical synaptic transmission	0.000178514	GO:0051186	Biological Process	cofactor metabolic process	1.95e-05
GO:0006807	Biological Process	nitrogen compound metabolic process	1.68e-05	GO:0099177	Biological Process	regulation of trans-synaptic signaling	0.000178514	GO:0016477	Biological Process	cell migration	2.06e-05
GO:0032602	Biological Process	chemokine production	1.71e-05	GO:0048585	Biological Process	negative regulation of response to stimulus	0.000189584	GO:0043603	Biological Process	cellular amide metabolic process	2.12e-05
GO:0032642	Biological Process	regulation of chemokine production	1.71e-05	GO:0051640	Biological Process	organelle localization	0.000193589	GO:0043068	Biological Process	positive regulation of programmed cell death	2.13e-05
GO:0071310	Biological Process	cellular response to organic substance	1.73e-05	GO:2001233	Biological Process	regulation of apoptotic signaling pathway	0.00019478	GO:0044432	Cellular Component	endoplasmic reticulum part	2.22e-05
GO:0001568	Biological Process	blood vessel development	1.74e-05	GO:0048659	Biological Process	smooth muscle cell proliferation	0.000195148	GO:0051603	Biological Process	proteolysis involved in cellular protein catabolic process	2.23e-05
GO:1901699	Biological Process	cellular response to nitrogen compound	1.82e-05	GO:0040008	Biological Process	regulation of growth	0.000195773	GO:0009968	Biological Process	negative regulation of signal transduction	2.24e-05
GO:0030162	Biological Process	regulation of proteolysis	1.87e-05	GO:0007268	Biological Process	chemical synaptic transmission	0.000200737	GO:0016491	Molecular Function	oxidoreductase activity	2.24e-05
GO:0032555	Molecular Function	purine ribonucleotide binding	1.89e-05	GO:0098916	Biological Process	anterograde trans-synaptic signaling	0.000200737	GO:0045596	Biological Process	negative regulation of cell differentiation	2.4e-05
GO:0043069	Biological Process	negative regulation of programmed cell death	1.89e-05	GO:0051270	Biological Process	regulation of cellular component movement	0.000202307	GO:0060627	Biological Process	regulation of vesicle-mediated transport	2.51e-05
GO:0032553	Molecular Function	ribonucleotide binding	1.95e-05	GO:0071417	Biological Process	cellular response to organonitrogen compound	0.000205415	GO:0008631	Biological Process	intrinsic apoptotic signaling pathway in response to oxidative stress	2.54e-05
GO:0051049	Biological Process	regulation of transport	1.99e-05	GO:0008021	Cellular Component	synaptic vesicle	0.00020542	GO:0003824	Molecular Function	catalytic activity	2.63e-05
GO:0043065	Biological Process	positive regulation of apoptotic process	2.01e-05	GO:0009199	Biological Process	ribonucleoside triphosphate metabolic process	0.000205527	GO:0032101	Biological Process	regulation of response to external stimulus	2.65e-05
GO:0030234	Molecular Function	enzyme regulator activity	2.06e-05	GO:0036477	Cellular Component	somatodendritic compartment	0.000212457	GO:0045121	Cellular Component	membrane raft	2.66e-05
GO:0032506	Biological Process	cytokinetic process	2.09e-05	GO:0009142	Biological Process	nucleoside triphosphate biosynthetic process	0.000212617	GO:0098857	Cellular Component	membrane microdomain	2.66e-05
GO:0043068	Biological Process	positive regulation of programmed cell death	2.12e-05	GO:0099503	Cellular Component	secretory vesicle	0.00021294	GO:0007005	Biological Process	mitochondrion organization	2.71e-05
GO:0009968	Biological Process	negative regulation of signal transduction	2.13e-05	GO:0048193	Biological Process	Golgi vesicle transport	0.000214687	GO:0010634	Biological Process	positive regulation of epithelial cell migration	2.74e-05
GO:0044260	Biological Process	cellular macromolecule metabolic process	2.35e-05	GO:0005794	Cellular Component	Golgi apparatus	0.000215159	GO:0019538	Biological Process	protein metabolic process	2.79e-05
GO:0043167	Molecular Function	ion binding	2.39e-05	GO:0032269	Biological Process	negative regulation of cellular protein metabolic process	0.000215899	GO:0008152	Biological Process	metabolic process	2.81e-05
GO:0010494	Cellular Component	cytoplasmic stress granule	2.56e-05	GO:0015075	Molecular Function	ion transmembrane transporter activity	0.000218782	GO:0005773	Cellular Component	vacuole	2.93e-05
GO:0071417	Biological Process	cellular response to organonitrogen compound	2.58e-05	GO:0005975	Biological Process	carbohydrate metabolic process	0.000223803	GO:0051128	Biological Process	regulation of cellular component organization	2.94e-05
GO:0097367	Molecular Function	carbohydrate derivative binding	2.6e-05	GO:0010821	Biological Process	regulation of mitochondrion organization	0.000226034	GO:0031300	Cellular Component	intrinsic component of organelle membrane	3.12e-05
GO:0012506	Cellular Component	vesicle membrane	2.64e-05	GO:0031345	Biological Process	negative regulation of cell projection organization	0.000229358	GO:0010595	Biological Process	positive regulation of endothelial cell migration	3.31e-05
GO:1903828	Biological Process	negative regulation of cellular protein localization	2.68e-05	GO:1901700	Biological Process	response to oxygen-containing compound	0.000229638	GO:0045859	Biological Process	regulation of protein kinase activity	3.39e-05
GO:0031647	Biological Process	regulation of protein stability	2.73e-05	GO:0019955	Molecular Function	cytokine binding	0.000232496	GO:0021954	Biological Process	central nervous system neuron development	3.42e-05
GO:0042327	Biological Process	positive regulation of phosphorylation	2.84e-05	GO:0009123	Biological Process	nucleoside monophosphate metabolic process	0.000233005	GO:0050731	Biological Process	positive regulation of peptidyl-tyrosine phosphorylation	3.52e-05
GO:1901701	Biological Process	cellular response to oxygen-containing compound	2.85e-05	GO:0030133	Cellular Component	transport vesicle	0.000238157	GO:1901699	Biological Process	cellular response to nitrogen compound	3.67e-05
GO:0000323	Cellular Component	lytic vacuole	2.88e-05	GO:0090140	Biological Process	regulation of mitochondrial fission	0.000239543	GO:0043549	Biological Process	regulation of kinase activity	3.68e-05
GO:0034976	Biological Process	response to endoplasmic reticulum stress	2.97e-05	GO:0009145	Biological Process	purine nucleoside triphosphate biosynthetic process	0.000240915	GO:0046394	Biological Process	carboxylic acid biosynthetic process	3.8e-05
GO:0072594	Biological Process	establishment of protein localization to organelle	3.04e-05	GO:0048522	Biological Process	positive regulation of cellular process	0.000242901	GO:0032103	Biological Process	positive regulation of response to external stimulus	3.85e-05
GO:0051239	Biological Process	regulation of multicellular organismal process	3.22e-05	GO:0030659	Cellular Component	cytoplasmic vesicle membrane	0.000247652	GO:0002683	Biological Process	negative regulation of immune system process	3.91e-05
GO:0035556	Biological Process	intracellular signal transduction	3.27e-05	GO:0016311	Biological Process	dephosphorylation	0.000255517	GO:0098589	Cellular Component	membrane region	3.94e-05
GO:1904951	Biological Process	positive regulation of establishment of protein localization	3.29e-05	GO:0006954	Biological Process	inflammatory response	0.000255964	GO:0033157	Biological Process	regulation of intracellular protein transport	4.02e-05
GO:0005789	Cellular Component	endoplasmic reticulum membrane	3.35e-05	GO:0030162	Biological Process	regulation of proteolysis	0.000263852	GO:0090087	Biological Process	regulation of peptide transport	4.09e-05
GO:0051489	Biological Process	regulation of filopodium assembly	3.35e-05	GO:0036503	Biological Process	ERAD pathway	0.000266211	GO:0005764	Cellular Component	lysosome	4.19e-05
GO:0001934	Biological Process	positive regulation of protein phosphorylation	3.45e-05	GO:0031401	Biological Process	positive regulation of protein modification process	0.000267221	GO:0042060	Biological Process	wound healing	4.24e-05
GO:0043086	Biological Process	negative regulation of catalytic activity	3.47e-05	GO:0070085	Biological Process	glycosylation	0.000280842	GO:0035639	Molecular Function	purine ribonucleoside triphosphate binding	4.24e-05
GO:0042175	Cellular Component	nuclear outer membrane-endoplasmic reticulum membrane network	3.52e-05	GO:1901653	Biological Process	cellular response to peptide	0.000280842	GO:0019899	Molecular Function	enzyme binding	4.32e-05
GO:0010563	Biological Process	negative regulation of phosphorus metabolic process	3.54e-05	GO:2001234	Biological Process	negative regulation of apoptotic signaling pathway	0.000290171	GO:0006954	Biological Process	inflammatory response	4.5e-05
GO:0045936	Biological Process	negative regulation of phosphate metabolic process	3.54e-05	GO:0042277	Molecular Function	peptide binding	0.000296319	GO:0032991	Cellular Component	protein-containing complex	4.6e-05
GO:0040012	Biological Process	regulation of locomotion	3.57e-05	GO:0098796	Cellular Component	membrane protein complex	0.000296607	GO:0048471	Cellular Component	perinuclear region of cytoplasm	4.8e-05
GO:2000145	Biological Process	regulation of cell motility	3.64e-05	GO:0009165	Biological Process	nucleotide biosynthetic process	0.000298245	GO:0010563	Biological Process	negative regulation of phosphorus metabolic process	4.86e-05
GO:0033157	Biological Process	regulation of intracellular protein transport	3.7e-05	GO:0072522	Biological Process	purine-containing compound biosynthetic process	0.000307366	GO:0045936	Biological Process	negative regulation of phosphate metabolic process	4.86e-05
GO:0030662	Cellular Component	coated vesicle membrane	3.79e-05	GO:0044446	Cellular Component	intracellular organelle part	0.000310021	GO:0006605	Biological Process	protein targeting	4.89e-05
GO:0006468	Biological Process	protein phosphorylation	3.82e-05	GO:0031514	Cellular Component	motile cilium	0.000314361	GO:0048584	Biological Process	positive regulation of response to stimulus	5.05e-05
GO:0070372	Biological Process	regulation of ERK1 and ERK2 cascade	3.98e-05	GO:0018193	Biological Process	peptidyl-amino acid modification	0.000314552	GO:0016853	Molecular Function	isomerase activity	5.1e-05
GO:0001525	Biological Process	angiogenesis	3.99e-05	GO:1901699	Biological Process	cellular response to nitrogen compound	0.000317907	GO:0044440	Cellular Component	endosomal part	5.1e-05
GO:0019752	Biological Process	carboxylic acid metabolic process	4.43e-05	GO:0007006	Biological Process	mitochondrial membrane organization	0.000324044	GO:0009141	Biological Process	nucleoside triphosphate metabolic process	5.13e-05
GO:1902532	Biological Process	negative regulation of intracellular signal transduction	4.55e-05	GO:0001667	Biological Process	ameboidal-type cell migration	0.00032407	GO:0044085	Biological Process	cellular component biogenesis	5.27e-05
GO:0005774	Cellular Component	vacuolar membrane	4.57e-05	GO:0016310	Biological Process	phosphorylation	0.000326274	GO:1901137	Biological Process	carbohydrate derivative biosynthetic process	5.27e-05
GO:0044451	Cellular Component	nucleoplasm part	4.6e-05	GO:0043085	Biological Process	positive regulation of catalytic activity	0.000333816	GO:0071417	Biological Process	cellular response to organonitrogen compound	5.27e-05
GO:0032787	Biological Process	monocarboxylic acid metabolic process	4.64e-05	GO:0016558	Biological Process	protein import into peroxisome matrix	0.000334824	GO:0010632	Biological Process	regulation of epithelial cell migration	5.37e-05
GO:0030659	Cellular Component	cytoplasmic vesicle membrane	4.75e-05	GO:0045926	Biological Process	negative regulation of growth	0.000339793	GO:0060324	Biological Process	face development	5.37e-05
GO:1903573	Biological Process	negative regulation of response to endoplasmic reticulum stress	4.75e-05	GO:0032101	Biological Process	regulation of response to external stimulus	0.000340504	GO:0016053	Biological Process	organic acid biosynthetic process	5.39e-05
GO:0071345	Biological Process	cellular response to cytokine stimulus	4.86e-05	GO:0009206	Biological Process	purine ribonucleoside triphosphate biosynthetic process	0.000345519	GO:1902532	Biological Process	negative regulation of intracellular signal transduction	5.45e-05
GO:0043066	Biological Process	negative regulation of apoptotic process	4.87e-05	GO:0005740	Cellular Component	mitochondrial envelope	0.000346038	GO:0070371	Biological Process	ERK1 and ERK2 cascade	5.56e-05
GO:0001816	Biological Process	cytokine production	4.97e-05	GO:0005543	Molecular Function	phospholipid binding	0.000349989	GO:0070647	Biological Process	protein modification by small protein conjugation or removal	5.61e-05
GO:0030335	Biological Process	positive regulation of cell migration	4.97e-05	GO:0033157	Biological Process	regulation of intracellular protein transport	0.000350883	GO:0030659	Cellular Component	cytoplasmic vesicle membrane	5.7e-05
GO:0044437	Cellular Component	vacuolar part	4.98e-05	GO:0051338	Biological Process	regulation of transferase activity	0.000353807	GO:0005740	Cellular Component	mitochondrial envelope	5.83e-05
GO:0046983	Molecular Function	protein dimerization activity	5.18e-05	GO:0045121	Cellular Component	membrane raft	0.00035918	GO:0017076	Molecular Function	purine nucleotide binding	6.01e-05
GO:0040007	Biological Process	growth	5.43e-05	GO:0098857	Cellular Component	membrane microdomain	0.00035918	GO:0007159	Biological Process	leukocyte cell-cell adhesion	6.19e-05
GO:0022613	Biological Process	ribonucleoprotein complex biogenesis	5.51e-05	GO:0009156	Biological Process	ribonucleoside monophosphate biosynthetic process	0.000362492	GO:0010008	Cellular Component	endosome membrane	6.41e-05
GO:0048584	Biological Process	positive regulation of response to stimulus	5.57e-05	GO:0050920	Biological Process	regulation of chemotaxis	0.000362492	GO:0006468	Biological Process	protein phosphorylation	6.46e-05
GO:0001817	Biological Process	regulation of cytokine production	5.61e-05	GO:0006753	Biological Process	nucleoside phosphate metabolic process	0.000370855	GO:0032787	Biological Process	monocarboxylic acid metabolic process	6.5e-05
GO:0032870	Biological Process	cellular response to hormone stimulus	6.04e-05	GO:0048870	Biological Process	cell motility	0.000375983	GO:0000139	Cellular Component	Golgi membrane	6.5e-05
GO:0051129	Biological Process	negative regulation of cellular component organization	6.18e-05	GO:0051674	Biological Process	localization of cell	0.000375983	GO:0043161	Biological Process	proteasome-mediated ubiquitin-dependent protein catabolic process	6.79e-05
GO:1901135	Biological Process	carbohydrate derivative metabolic process	6.31e-05	GO:0072521	Biological Process	purine-containing compound metabolic process	0.000376761	GO:0010498	Biological Process	proteasomal protein catabolic process	6.85e-05
GO:0031967	Cellular Component	organelle envelope	6.32e-05	GO:0098589	Cellular Component	membrane region	0.000382428	GO:0019941	Biological Process	modification-dependent protein catabolic process	7.32e-05
GO:0031975	Cellular Component	envelope	6.32e-05	GO:0043065	Biological Process	positive regulation of apoptotic process	0.000384817	GO:0042175	Cellular Component	nuclear outer membrane-endoplasmic reticulum membrane network	7.35e-05
GO:0006810	Biological Process	transport	6.33e-05	GO:0009259	Biological Process	ribonucleotide metabolic process	0.000389225	GO:0001558	Biological Process	regulation of cell growth	7.36e-05
GO:0046902	Biological Process	regulation of mitochondrial membrane permeability	6.76e-05	GO:0060322	Biological Process	head development	0.000390019	GO:0016740	Molecular Function	transferase activity	7.47e-05
GO:0030660	Cellular Component	Golgi-associated vesicle membrane	6.76e-05	GO:0006164	Biological Process	purine nucleotide biosynthetic process	0.000393325	GO:0034341	Biological Process	response to interferon-gamma	7.53e-05
GO:0007034	Biological Process	vacuolar transport	6.9e-05	GO:0044456	Cellular Component	synapse part	0.00039384	GO:0006511	Biological Process	ubiquitin-dependent protein catabolic process	7.55e-05
GO:0051270	Biological Process	regulation of cellular component movement	7.01e-05	GO:0032270	Biological Process	positive regulation of cellular protein metabolic process	0.000396023	GO:0019904	Molecular Function	protein domain specific binding	7.56e-05
GO:0051222	Biological Process	positive regulation of protein transport	7.03e-05	GO:0046034	Biological Process	ATP metabolic process	0.000399488	GO:0019693	Biological Process	ribose phosphate metabolic process	7.58e-05
GO:0034097	Biological Process	response to cytokine	7.14e-05	GO:0097191	Biological Process	extrinsic apoptotic signaling pathway	0.000404001	GO:2000026	Biological Process	regulation of multicellular organismal development	7.65e-05
GO:0051272	Biological Process	positive regulation of cellular component movement	7.27e-05	GO:0060323	Biological Process	head morphogenesis	0.00040853	GO:0045765	Biological Process	regulation of angiogenesis	7.68e-05
GO:0040017	Biological Process	positive regulation of locomotion	7.36e-05	GO:0006811	Biological Process	ion transport	0.000423136	GO:0051222	Biological Process	positive regulation of protein transport	7.79e-05
GO:1990234	Cellular Component	transferase complex	7.83e-05	GO:0061650	Molecular Function	ubiquitin-like protein conjugating enzyme activity	0.000427375	GO:0051093	Biological Process	negative regulation of developmental process	7.79e-05
GO:0051234	Biological Process	establishment of localization	7.95e-05	GO:0050839	Molecular Function	cell adhesion molecule binding	0.000427707	GO:0098827	Cellular Component	endoplasmic reticulum subcompartment	8.09e-05
GO:0021954	Biological Process	central nervous system neuron development	8e-05	GO:0097223	Cellular Component	sperm part	0.00043149	GO:0033365	Biological Process	protein localization to organelle	8.12e-05
GO:0008610	Biological Process	lipid biosynthetic process	8.05e-05	GO:0015318	Molecular Function	inorganic molecular entity transmembrane transporter activity	0.000443048	GO:0051241	Biological Process	negative regulation of multicellular organismal process	8.24e-05
GO:0000209	Biological Process	protein polyubiquitination	8.18e-05	GO:0048660	Biological Process	regulation of smooth muscle cell proliferation	0.000446211	GO:1901700	Biological Process	response to oxygen-containing compound	8.34e-05
GO:2000147	Biological Process	positive regulation of cell motility	8.2e-05	GO:0006650	Biological Process	glycerophospholipid metabolic process	0.000451517	GO:0042327	Biological Process	positive regulation of phosphorylation	8.76e-05
GO:0048514	Biological Process	blood vessel morphogenesis	8.33e-05	GO:0009117	Biological Process	nucleotide metabolic process	0.000455469	GO:0032553	Molecular Function	ribonucleotide binding	9.32e-05
GO:0051640	Biological Process	organelle localization	8.39e-05	GO:0099537	Biological Process	trans-synaptic signaling	0.000458599	GO:0030099	Biological Process	myeloid cell differentiation	9.36e-05
GO:0052547	Biological Process	regulation of peptidase activity	8.47e-05	GO:0051336	Biological Process	regulation of hydrolase activity	0.000459369	GO:0006625	Biological Process	protein targeting to peroxisome	9.43e-05
GO:0045595	Biological Process	regulation of cell differentiation	8.55e-05	GO:0007218	Biological Process	neuropeptide signaling pathway	0.000464845	GO:0043574	Biological Process	peroxisomal transport	9.43e-05
GO:0001819	Biological Process	positive regulation of cytokine production	9.34e-05	GO:0061136	Biological Process	regulation of proteasomal protein catabolic process	0.000464853	GO:0072662	Biological Process	protein localization to peroxisome	9.43e-05
GO:0000165	Biological Process	MAPK cascade	9.66e-05	GO:0019693	Biological Process	ribose phosphate metabolic process	0.000470084	GO:0072663	Biological Process	establishment of protein localization to peroxisome	9.43e-05
GO:0023014	Biological Process	signal transduction by protein phosphorylation	9.66e-05	GO:0010563	Biological Process	negative regulation of phosphorus metabolic process	0.000480656	GO:2001023	Biological Process	regulation of response to drug	9.51e-05
GO:1905710	Biological Process	positive regulation of membrane permeability	9.72e-05	GO:0045936	Biological Process	negative regulation of phosphate metabolic process	0.000480656	GO:0051640	Biological Process	organelle localization	9.54e-05
GO:0051240	Biological Process	positive regulation of multicellular organismal process	9.84e-05	GO:0003824	Molecular Function	catalytic activity	0.000481501	GO:0090150	Biological Process	establishment of protein localization to membrane	9.59e-05
GO:1901137	Biological Process	carbohydrate derivative biosynthetic process	0.000102498	GO:0045017	Biological Process	glycerolipid biosynthetic process	0.000484592	GO:1904951	Biological Process	positive regulation of establishment of protein localization	9.91e-05
GO:0000398	Biological Process	mRNA splicing, via spliceosome	0.000105378	GO:0030335	Biological Process	positive regulation of cell migration	0.00048648	GO:0023057	Biological Process	negative regulation of signaling	9.94e-05
GO:0043408	Biological Process	regulation of MAPK cascade	0.000107137	GO:0008277	Biological Process	regulation of G protein-coupled receptor signaling pathway	0.000489229	GO:0043632	Biological Process	modification-dependent macromolecule catabolic process	0.000100579
GO:0005813	Cellular Component	centrosome	0.000108817	GO:0000151	Cellular Component	ubiquitin ligase complex	0.000500688	GO:0032555	Molecular Function	purine ribonucleotide binding	0.000101336
GO:0006888	Biological Process	ER to Golgi vesicle-mediated transport	0.000111577	GO:0033002	Biological Process	muscle cell proliferation	0.000504011	GO:1903037	Biological Process	regulation of leukocyte cell-cell adhesion	0.000101365
GO:0042326	Biological Process	negative regulation of phosphorylation	0.000112569	GO:0090141	Biological Process	positive regulation of mitochondrial fission	0.000514496	GO:0009259	Biological Process	ribonucleotide metabolic process	0.000104688
GO:0050896	Biological Process	response to stimulus	0.000114703	GO:0098590	Cellular Component	plasma membrane region	0.000519079	GO:0044255	Biological Process	cellular lipid metabolic process	0.00010549
GO:0061025	Biological Process	membrane fusion	0.000116613	GO:0012506	Cellular Component	vesicle membrane	0.000522456	GO:0010594	Biological Process	regulation of endothelial cell migration	0.000106181
GO:0051716	Biological Process	cellular response to stimulus	0.000119402	GO:0009260	Biological Process	ribonucleotide biosynthetic process	0.000525772	GO:0032388	Biological Process	positive regulation of intracellular transport	0.000106181
GO:0009894	Biological Process	regulation of catabolic process	0.000121632	GO:0046390	Biological Process	ribose phosphate biosynthetic process	0.000525772	GO:0010648	Biological Process	negative regulation of cell communication	0.000108274
GO:0031668	Biological Process	cellular response to extracellular stimulus	0.000122786	GO:0031902	Cellular Component	late endosome membrane	0.000526851	GO:0007006	Biological Process	mitochondrial membrane organization	0.000110433
GO:0042493	Biological Process	response to drug	0.000125043	GO:1904705	Biological Process	regulation of vascular smooth muscle cell proliferation	0.00053733	GO:0070372	Biological Process	regulation of ERK1 and ERK2 cascade	0.000110465
GO:0044283	Biological Process	small molecule biosynthetic process	0.0001257	GO:1990874	Biological Process	vascular smooth muscle cell proliferation	0.00053733	GO:1901264	Biological Process	carbohydrate derivative transport	0.000111105
GO:0050670	Biological Process	regulation of lymphocyte proliferation	0.000132571	GO:1902494	Cellular Component	catalytic complex	0.000540979	GO:0031400	Biological Process	negative regulation of protein modification process	0.000111331
GO:0030433	Biological Process	ubiquitin-dependent ERAD pathway	0.000141162	GO:0009201	Biological Process	ribonucleoside triphosphate biosynthetic process	0.000544968	GO:0036473	Biological Process	cell death in response to oxidative stress	0.000112062
GO:0044282	Biological Process	small molecule catabolic process	0.000144982	GO:0044422	Cellular Component	organelle part	0.000548461	GO:0031301	Cellular Component	integral component of organelle membrane	0.000114254
GO:0043549	Biological Process	regulation of kinase activity	0.000159973	GO:0009968	Biological Process	negative regulation of signal transduction	0.00055043	GO:0016050	Biological Process	vesicle organization	0.000114383
GO:0000910	Biological Process	cytokinesis	0.000160649	GO:0043068	Biological Process	positive regulation of programmed cell death	0.000577463	GO:0005798	Cellular Component	Golgi-associated vesicle	0.000117215
GO:0036464	Cellular Component	cytoplasmic ribonucleoprotein granule	0.000162031	GO:0031647	Biological Process	regulation of protein stability	0.000589954	GO:0040008	Biological Process	regulation of growth	0.000117805
GO:0043434	Biological Process	response to peptide hormone	0.000163284	GO:0005774	Cellular Component	vacuolar membrane	0.000590819	GO:1903706	Biological Process	regulation of hemopoiesis	0.000118147
GO:0045859	Biological Process	regulation of protein kinase activity	0.000165077	GO:0006163	Biological Process	purine nucleotide metabolic process	0.000592011	GO:0016616	Molecular Function	oxidoreductase activity, acting on the CH-OH group of donors, NAD or NADP as acceptor	0.00012352
GO:0045927	Biological Process	positive regulation of growth	0.000165129	GO:0010466	Biological Process	negative regulation of peptidase activity	0.000595148	GO:0016482	Biological Process	cytosolic transport	0.00012462
GO:0023057	Biological Process	negative regulation of signaling	0.000165556	GO:0010562	Biological Process	positive regulation of phosphorus metabolic process	0.000598053	GO:1904018	Biological Process	positive regulation of vasculature development	0.00012462
GO:0051301	Biological Process	cell division	0.000167806	GO:0045937	Biological Process	positive regulation of phosphate metabolic process	0.000598053	GO:0051094	Biological Process	positive regulation of developmental process	0.000131835
GO:0009636	Biological Process	response to toxic substance	0.000173979	GO:0005178	Molecular Function	integrin binding	0.00061315	GO:0051348	Biological Process	negative regulation of transferase activity	0.000137179
GO:1903037	Biological Process	regulation of leukocyte cell-cell adhesion	0.00018058	GO:0009101	Biological Process	glycoprotein biosynthetic process	0.000613673	GO:0010243	Biological Process	response to organonitrogen compound	0.000139465
GO:0070371	Biological Process	ERK1 and ERK2 cascade	0.000182703	GO:0010631	Biological Process	epithelial cell migration	0.000613673	GO:0005789	Cellular Component	endoplasmic reticulum membrane	0.000140381
GO:0001933	Biological Process	negative regulation of protein phosphorylation	0.000184747	GO:1901293	Biological Process	nucleoside phosphate biosynthetic process	0.000634155	GO:0050900	Biological Process	leukocyte migration	0.000140559
GO:0030139	Cellular Component	endocytic vesicle	0.0001858	GO:0034599	Biological Process	cellular response to oxidative stress	0.000663231	GO:0052547	Biological Process	regulation of peptidase activity	0.000144375
GO:0010648	Biological Process	negative regulation of cell communication	0.000186434	GO:0060325	Biological Process	face morphogenesis	0.000663661	GO:0062012	Biological Process	regulation of small molecule metabolic process	0.000144375
GO:0070201	Biological Process	regulation of establishment of protein localization	0.000186733	GO:0043154	Biological Process	negative regulation of cysteine-type endopeptidase activity involved in apoptotic process	0.000681118	GO:0001934	Biological Process	positive regulation of protein phosphorylation	0.000145154
GO:0016049	Biological Process	cell growth	0.000191027	GO:0080135	Biological Process	regulation of cellular response to stress	0.000683265	GO:0005793	Cellular Component	endoplasmic reticulum-Golgi intermediate compartment	0.0001495
GO:0071346	Biological Process	cellular response to interferon-gamma	0.000191541	GO:1990756	Molecular Function	protein binding, bridging involved in substrate recognition for ubiquitination	0.000688115	GO:0045926	Biological Process	negative regulation of growth	0.000152193
GO:0090150	Biological Process	establishment of protein localization to membrane	0.0001961	GO:0046943	Molecular Function	carboxylic acid transmembrane transporter activity	0.000714215	GO:0000323	Cellular Component	lytic vacuole	0.000153995
GO:0000375	Biological Process	RNA splicing, via transesterification reactions	0.000197839	GO:0016757	Molecular Function	transferase activity, transferring glycosyl groups	0.00073581	GO:0035239	Biological Process	tube morphogenesis	0.000154544
GO:0000377	Biological Process	RNA splicing, via transesterification reactions with bulged adenosine as nucleophile	0.000197839	GO:2001023	Biological Process	regulation of response to drug	0.000739271	GO:0032869	Biological Process	cellular response to insulin stimulus	0.000154675
GO:0032507	Biological Process	maintenance of protein location in cell	0.000197979	GO:0045723	Biological Process	positive regulation of fatty acid biosynthetic process	0.000745643	GO:0032722	Biological Process	positive regulation of chemokine production	0.000155072
GO:0009987	Biological Process	cellular process	0.000201175	GO:0070886	Biological Process	positive regulation of calcineurin-NFAT signaling cascade	0.000745643	GO:0032446	Biological Process	protein modification by small protein conjugation	0.000156134
GO:0032944	Biological Process	regulation of mononuclear cell proliferation	0.000205491	GO:0106058	Biological Process	positive regulation of calcineurin-mediated signaling	0.000745643	GO:0002687	Biological Process	positive regulation of leukocyte migration	0.000156464
GO:2001233	Biological Process	regulation of apoptotic signaling pathway	0.00020814	GO:0009150	Biological Process	purine ribonucleotide metabolic process	0.000745691	GO:0009611	Biological Process	response to wounding	0.000160332
GO:0034341	Biological Process	response to interferon-gamma	0.000216163	GO:1990234	Cellular Component	transferase complex	0.000754163	GO:0030276	Molecular Function	clathrin binding	0.000161261
GO:0030117	Cellular Component	membrane coat	0.000223078	GO:0044297	Cellular Component	cell body	0.000756464	GO:0071346	Biological Process	cellular response to interferon-gamma	0.000166599
GO:0048475	Cellular Component	coated membrane	0.000223078	GO:0050730	Biological Process	regulation of peptidyl-tyrosine phosphorylation	0.000773236	GO:0048306	Molecular Function	calcium-dependent protein binding	0.000167518
GO:0061952	Biological Process	midbody abscission	0.000223589	GO:0006644	Biological Process	phospholipid metabolic process	0.000774744	GO:0012506	Cellular Component	vesicle membrane	0.000170112
GO:0090559	Biological Process	regulation of membrane permeability	0.000228555	GO:0090132	Biological Process	epithelium migration	0.000788695	GO:0071704	Biological Process	organic substance metabolic process	0.000173145
GO:0090317	Biological Process	negative regulation of intracellular protein transport	0.00023204	GO:0090130	Biological Process	tissue migration	0.000791667	GO:1901698	Biological Process	response to nitrogen compound	0.000175972
GO:0007006	Biological Process	mitochondrial membrane organization	0.000233576	GO:0001540	Molecular Function	amyloid-beta binding	0.000796423	GO:0007169	Biological Process	transmembrane receptor protein tyrosine kinase signaling pathway	0.000180012
GO:0030857	Biological Process	negative regulation of epithelial cell differentiation	0.000235393	GO:0040007	Biological Process	growth	0.000799597	GO:1901342	Biological Process	regulation of vasculature development	0.00018012
GO:0006643	Biological Process	membrane lipid metabolic process	0.000242202	GO:0040011	Biological Process	locomotion	0.000836456	GO:0080090	Biological Process	regulation of primary metabolic process	0.000181605
GO:0036503	Biological Process	ERAD pathway	0.000244311	GO:0043086	Biological Process	negative regulation of catalytic activity	0.000859314	GO:0097367	Molecular Function	carbohydrate derivative binding	0.000181769
GO:1901566	Biological Process	organonitrogen compound biosynthetic process	0.00024517	GO:0009152	Biological Process	purine ribonucleotide biosynthetic process	0.000870093	GO:0044238	Biological Process	primary metabolic process	0.000185018
GO:0004879	Molecular Function	nuclear receptor activity	0.000247711	GO:0051046	Biological Process	regulation of secretion	0.000875343	GO:0042180	Biological Process	cellular ketone metabolic process	0.000190326
GO:0098531	Molecular Function	transcription factor activity, direct ligand regulated sequence-specific DNA binding	0.000247711	GO:0090150	Biological Process	establishment of protein localization to membrane	0.00087801	GO:0022607	Biological Process	cellular component assembly	0.000193085
GO:0031669	Biological Process	cellular response to nutrient levels	0.000263819	GO:0044437	Cellular Component	vacuolar part	0.000881126	GO:0072659	Biological Process	protein localization to plasma membrane	0.000198777
GO:0030135	Cellular Component	coated vesicle	0.000264136	GO:0010648	Biological Process	negative regulation of cell communication	0.000895843	GO:0097191	Biological Process	extrinsic apoptotic signaling pathway	0.000202125
GO:0062012	Biological Process	regulation of small molecule metabolic process	0.000265505	GO:0009127	Biological Process	purine nucleoside monophosphate biosynthetic process	0.000896551	GO:0048646	Biological Process	anatomical structure formation involved in morphogenesis	0.000203619
GO:0032101	Biological Process	regulation of response to external stimulus	0.000271235	GO:0009168	Biological Process	purine ribonucleoside monophosphate biosynthetic process	0.000896551	GO:0006888	Biological Process	ER to Golgi vesicle-mediated transport	0.000205201
GO:0006974	Biological Process	cellular response to DNA damage stimulus	0.000271343	GO:0050731	Biological Process	positive regulation of peptidyl-tyrosine phosphorylation	0.000896551	GO:0031967	Cellular Component	organelle envelope	0.000208939
GO:0052548	Biological Process	regulation of endopeptidase activity	0.000272895	GO:0090317	Biological Process	negative regulation of intracellular protein transport	0.000920591	GO:0031975	Cellular Component	envelope	0.000208939
GO:0030120	Cellular Component	vesicle coat	0.000279128	GO:0019538	Biological Process	protein metabolic process	0.000957067	GO:2001235	Biological Process	positive regulation of apoptotic signaling pathway	0.000209137
GO:0031329	Biological Process	regulation of cellular catabolic process	0.000291659	GO:0031966	Cellular Component	mitochondrial membrane	0.000965634	GO:0042326	Biological Process	negative regulation of phosphorylation	0.000213052
GO:0051271	Biological Process	negative regulation of cellular component movement	0.000292405	GO:0023057	Biological Process	negative regulation of signaling	0.000994083	GO:0046983	Molecular Function	protein dimerization activity	0.000218031
GO:0045121	Cellular Component	membrane raft	0.00029424	GO:1901652	Biological Process	response to peptide	0.000998455	GO:0051234	Biological Process	establishment of localization	0.00021862
GO:0098857	Cellular Component	membrane microdomain	0.00029424	GO:0032507	Biological Process	maintenance of protein location in cell	0.00100576	GO:0043534	Biological Process	blood vessel endothelial cell migration	0.000222196
GO:0008285	Biological Process	negative regulation of cell proliferation	0.000298112	GO:0046486	Biological Process	glycerolipid metabolic process	0.00101325	GO:0051347	Biological Process	positive regulation of transferase activity	0.000222921
GO:0005740	Cellular Component	mitochondrial envelope	0.000301926	GO:0051301	Biological Process	cell division	0.00101899	GO:0030155	Biological Process	regulation of cell adhesion	0.000224219
GO:0030336	Biological Process	negative regulation of cell migration	0.000303915	GO:0031461	Cellular Component	cullin-RING ubiquitin ligase complex	0.00102961	GO:1901652	Biological Process	response to peptide	0.000229085
GO:0022618	Biological Process	ribonucleoprotein complex assembly	0.000311749	GO:0007417	Biological Process	central nervous system development	0.00103736	GO:0000302	Biological Process	response to reactive oxygen species	0.000231879
GO:0001667	Biological Process	ameboidal-type cell migration	0.000315866	GO:0005342	Molecular Function	organic acid transmembrane transporter activity	0.00104262	GO:1905898	Biological Process	positive regulation of response to endoplasmic reticulum stress	0.000234847
GO:0030133	Cellular Component	transport vesicle	0.000317098	GO:0060560	Biological Process	developmental growth involved in morphogenesis	0.00105654	GO:0071496	Biological Process	cellular response to external stimulus	0.000239413
GO:0070972	Biological Process	protein localization to endoplasmic reticulum	0.000318496	GO:0015919	Biological Process	peroxisomal membrane transport	0.0010616	GO:0006163	Biological Process	purine nucleotide metabolic process	0.0002412
GO:0051345	Biological Process	positive regulation of hydrolase activity	0.000321769	GO:0033145	Biological Process	positive regulation of intracellular steroid hormone receptor signaling pathway	0.0010616	GO:0001819	Biological Process	positive regulation of cytokine production	0.000241221
GO:0035794	Biological Process	positive regulation of mitochondrial membrane permeability	0.000325204	GO:0051491	Biological Process	positive regulation of filopodium assembly	0.0010616	GO:0035587	Biological Process	purinergic receptor signaling pathway	0.000241887
GO:1902686	Biological Process	mitochondrial outer membrane permeabilization involved in programmed cell death	0.000325204	GO:0045055	Biological Process	regulated exocytosis	0.0010751	GO:0014068	Biological Process	positive regulation of phosphatidylinositol 3-kinase signaling	0.000248642
GO:0051223	Biological Process	regulation of protein transport	0.000329341	GO:0009124	Biological Process	nucleoside monophosphate biosynthetic process	0.00110247	GO:0071375	Biological Process	cellular response to peptide hormone stimulus	0.00025038
GO:0005777	Cellular Component	peroxisome	0.000337625	GO:1902532	Biological Process	negative regulation of intracellular signal transduction	0.00111558	GO:0016860	Molecular Function	intramolecular oxidoreductase activity	0.000250657
GO:0042987	Biological Process	amyloid precursor protein catabolic process	0.00035063	GO:0030672	Cellular Component	synaptic vesicle membrane	0.00112327	GO:0050920	Biological Process	regulation of chemotaxis	0.000253515
GO:0065003	Biological Process	protein-containing complex assembly	0.000352962	GO:0099501	Cellular Component	exocytic vesicle membrane	0.00112327	GO:0051346	Biological Process	negative regulation of hydrolase activity	0.000253592
GO:0016197	Biological Process	endosomal transport	0.000353518	GO:0031252	Cellular Component	cell leading edge	0.00112365	GO:0030135	Cellular Component	coated vesicle	0.000270706
GO:0016757	Molecular Function	transferase activity, transferring glycosyl groups	0.000362322	GO:0072330	Biological Process	monocarboxylic acid biosynthetic process	0.0011246	GO:0035295	Biological Process	tube development	0.000276206
GO:0016477	Biological Process	cell migration	0.000366633	GO:0034220	Biological Process	ion transmembrane transport	0.00113671	GO:0019221	Biological Process	cytokine-mediated signaling pathway	0.000285888
GO:0090087	Biological Process	regulation of peptide transport	0.000370507	GO:0017144	Biological Process	drug metabolic process	0.00114323	GO:0051129	Biological Process	negative regulation of cellular component organization	0.000290542
GO:0021884	Biological Process	forebrain neuron development	0.000378449	GO:0008289	Molecular Function	lipid binding	0.00114541	GO:0043491	Biological Process	protein kinase B signaling	0.000292709
GO:1905898	Biological Process	positive regulation of response to endoplasmic reticulum stress	0.000378449	GO:0051588	Biological Process	regulation of neurotransmitter transport	0.00115259	GO:0050896	Biological Process	response to stimulus	0.000293123
GO:0051702	Biological Process	interaction with symbiont	0.000384848	GO:0042326	Biological Process	negative regulation of phosphorylation	0.00117815	GO:1903573	Biological Process	negative regulation of response to endoplasmic reticulum stress	0.000295002
GO:1901264	Biological Process	carbohydrate derivative transport	0.000384848	GO:0045744	Biological Process	negative regulation of G protein-coupled receptor signaling pathway	0.0011845	GO:0045766	Biological Process	positive regulation of angiogenesis	0.000302521
GO:0006396	Biological Process	RNA processing	0.00038513	GO:0099536	Biological Process	synaptic signaling	0.00118923	GO:0034976	Biological Process	response to endoplasmic reticulum stress	0.000304579
GO:0071375	Biological Process	cellular response to peptide hormone stimulus	0.000388404	GO:0010256	Biological Process	endomembrane system organization	0.00118957	GO:0009150	Biological Process	purine ribonucleotide metabolic process	0.000306322
GO:0007159	Biological Process	leukocyte cell-cell adhesion	0.000392687	GO:0005783	Cellular Component	endoplasmic reticulum	0.00119028	GO:0050793	Biological Process	regulation of developmental process	0.000312017
GO:0051348	Biological Process	negative regulation of transferase activity	0.000395274	GO:0034404	Biological Process	nucleobase-containing small molecule biosynthetic process	0.00120446	GO:0052548	Biological Process	regulation of endopeptidase activity	0.000316357
GO:1902494	Cellular Component	catalytic complex	0.00039703	GO:0050771	Biological Process	negative regulation of axonogenesis	0.00120991	GO:0009144	Biological Process	purine nucleoside triphosphate metabolic process	0.000319789
GO:0070997	Biological Process	neuron death	0.000420163	GO:0120163	Biological Process	negative regulation of cold-induced thermogenesis	0.00120991	GO:0035588	Biological Process	G protein-coupled purinergic receptor signaling pathway	0.000324679
GO:0048534	Biological Process	hematopoietic or lymphoid organ development	0.000421441	GO:0050727	Biological Process	regulation of inflammatory response	0.00121336	GO:2001243	Biological Process	negative regulation of intrinsic apoptotic signaling pathway	0.000325517
GO:0070663	Biological Process	regulation of leukocyte proliferation	0.000428084	GO:0070997	Biological Process	neuron death	0.00121336	GO:0043536	Biological Process	positive regulation of blood vessel endothelial cell migration	0.000328017
GO:0030522	Biological Process	intracellular receptor signaling pathway	0.000440679	GO:0042176	Biological Process	regulation of protein catabolic process	0.0012161	GO:0050870	Biological Process	positive regulation of T cell activation	0.000341228
GO:0090575	Cellular Component	RNA polymerase II transcription factor complex	0.000442627	GO:0051130	Biological Process	positive regulation of cellular component organization	0.00121923	GO:0019207	Molecular Function	kinase regulator activity	0.000348368
GO:0006625	Biological Process	protein targeting to peroxisome	0.000443242	GO:1901566	Biological Process	organonitrogen compound biosynthetic process	0.00122967	GO:0002376	Biological Process	immune system process	0.000350472
GO:0043574	Biological Process	peroxisomal transport	0.000443242	GO:0016477	Biological Process	cell migration	0.00124185	GO:1990778	Biological Process	protein localization to cell periphery	0.000350821
GO:0072662	Biological Process	protein localization to peroxisome	0.000443242	GO:0009100	Biological Process	glycoprotein metabolic process	0.00126136	GO:0004896	Molecular Function	cytokine receptor activity	0.00035115
GO:0072663	Biological Process	establishment of protein localization to peroxisome	0.000443242	GO:0005765	Cellular Component	lysosomal membrane	0.00126399	GO:0006810	Biological Process	transport	0.000355028
GO:0006665	Biological Process	sphingolipid metabolic process	0.00044465	GO:0098852	Cellular Component	lytic vacuole membrane	0.00126399	GO:0004879	Molecular Function	nuclear receptor activity	0.000375033
GO:2001235	Biological Process	positive regulation of apoptotic signaling pathway	0.00044465	GO:0043025	Cellular Component	neuronal cell body	0.00126417	GO:0098531	Molecular Function	transcription factor activity, direct ligand regulated sequence-specific DNA binding	0.000375033
GO:0045335	Cellular Component	phagocytic vesicle	0.000446793	GO:0032787	Biological Process	monocarboxylic acid metabolic process	0.00129959	GO:0016765	Molecular Function	transferase activity, transferring alkyl or aryl (other than methyl) groups	0.000381484
GO:0031294	Biological Process	lymphocyte costimulation	0.000450672	GO:0033365	Biological Process	protein localization to organelle	0.00130159	GO:0050921	Biological Process	positive regulation of chemotaxis	0.000386217
GO:0031295	Biological Process	T cell costimulation	0.000450672	GO:0019722	Biological Process	calcium-mediated signaling	0.0013111	GO:0007249	Biological Process	I-kappaB kinase/NF-kappaB signaling	0.000392993
GO:0051851	Biological Process	modification by host of symbiont morphology or physiology	0.000451593	GO:0098656	Biological Process	anion transmembrane transport	0.00131466	GO:0010506	Biological Process	regulation of autophagy	0.00039505
GO:0035690	Biological Process	cellular response to drug	0.000463076	GO:0042327	Biological Process	positive regulation of phosphorylation	0.00134803	GO:0048870	Biological Process	cell motility	0.000396425
GO:0019216	Biological Process	regulation of lipid metabolic process	0.000482472	GO:0000910	Biological Process	cytokinesis	0.00134805	GO:0051674	Biological Process	localization of cell	0.000396425
GO:0009719	Biological Process	response to endogenous stimulus	0.000484022	GO:0120036	Biological Process	plasma membrane bounded cell projection organization	0.00135184	GO:0031625	Molecular Function	ubiquitin protein ligase binding	0.000396853
GO:0044429	Cellular Component	mitochondrial part	0.000490547	GO:0061640	Biological Process	cytoskeleton-dependent cytokinesis	0.0013543	GO:0032731	Biological Process	positive regulation of interleukin-1 beta production	0.000398526
GO:0043542	Biological Process	endothelial cell migration	0.00049093	GO:0099003	Biological Process	vesicle-mediated transport in synapse	0.001384	GO:0021955	Biological Process	central nervous system neuron axonogenesis	0.000405423
GO:0018205	Biological Process	peptidyl-lysine modification	0.000500445	GO:0043410	Biological Process	positive regulation of MAPK cascade	0.00139689	GO:0065003	Biological Process	protein-containing complex assembly	0.000410158
GO:0044085	Biological Process	cellular component biogenesis	0.000502253	GO:0051651	Biological Process	maintenance of location in cell	0.00141696	GO:0050817	Biological Process	coagulation	0.000412865
GO:0097191	Biological Process	extrinsic apoptotic signaling pathway	0.000503658	GO:0032103	Biological Process	positive regulation of response to external stimulus	0.00145127	GO:0090022	Biological Process	regulation of neutrophil chemotaxis	0.000425563
GO:0051881	Biological Process	regulation of mitochondrial membrane potential	0.000509018	GO:0006486	Biological Process	protein glycosylation	0.00146505	GO:1903708	Biological Process	positive regulation of hemopoiesis	0.000426737
GO:0050821	Biological Process	protein stabilization	0.000512518	GO:0043413	Biological Process	macromolecule glycosylation	0.00146505	GO:0002521	Biological Process	leukocyte differentiation	0.000436253
GO:0048471	Cellular Component	perinuclear region of cytoplasm	0.00051447	GO:0045596	Biological Process	negative regulation of cell differentiation	0.0014717	GO:0042277	Molecular Function	peptide binding	0.000437948
GO:0042579	Cellular Component	microbody	0.000551266	GO:0051656	Biological Process	establishment of organelle localization	0.00147763	GO:0002688	Biological Process	regulation of leukocyte chemotaxis	0.000440041
GO:0035770	Cellular Component	ribonucleoprotein granule	0.000554444	GO:0042304	Biological Process	regulation of fatty acid biosynthetic process	0.00149466	GO:0007596	Biological Process	blood coagulation	0.000457009
GO:0009611	Biological Process	response to wounding	0.000556285	GO:1905369	Cellular Component	endopeptidase complex	0.00149534	GO:0005774	Cellular Component	vacuolar membrane	0.000465178
GO:0005765	Cellular Component	lysosomal membrane	0.000558957	GO:0015837	Biological Process	amine transport	0.00152555	GO:0043408	Biological Process	regulation of MAPK cascade	0.000478404
GO:0098852	Cellular Component	lytic vacuole membrane	0.000558957	GO:0004721	Molecular Function	phosphoprotein phosphatase activity	0.00155273	GO:0042176	Biological Process	regulation of protein catabolic process	0.000480448
GO:0034614	Biological Process	cellular response to reactive oxygen species	0.000572861	GO:0031967	Cellular Component	organelle envelope	0.00156095	GO:0072330	Biological Process	monocarboxylic acid biosynthetic process	0.000482503
GO:0019838	Molecular Function	growth factor binding	0.000577354	GO:0031975	Cellular Component	envelope	0.00156095	GO:0006790	Biological Process	sulfur compound metabolic process	0.000488514
GO:0042060	Biological Process	wound healing	0.000579275	GO:0072509	Molecular Function	divalent inorganic cation transmembrane transporter activity	0.00157763	GO:1901568	Biological Process	fatty acid derivative metabolic process	0.000491004
GO:0002520	Biological Process	immune system development	0.000592787	GO:0097718	Molecular Function	disordered domain specific binding	0.00157763	GO:0044389	Molecular Function	ubiquitin-like protein ligase binding	0.000495918
GO:0016482	Biological Process	cytosolic transport	0.000606091	GO:0048588	Biological Process	developmental cell growth	0.00157796	GO:0042987	Biological Process	amyloid precursor protein catabolic process	0.000509369
GO:0006631	Biological Process	fatty acid metabolic process	0.000611164	GO:0033218	Molecular Function	amide binding	0.0016034	GO:0030660	Cellular Component	Golgi-associated vesicle membrane	0.000509393
GO:0000287	Molecular Function	magnesium ion binding	0.000619833	GO:0010171	Biological Process	body morphogenesis	0.00161698	GO:0001933	Biological Process	negative regulation of protein phosphorylation	0.000515765
GO:0030099	Biological Process	myeloid cell differentiation	0.000625913	GO:2000117	Biological Process	negative regulation of cysteine-type endopeptidase activity	0.00161698	GO:0040007	Biological Process	growth	0.000534831
GO:0098589	Cellular Component	membrane region	0.000658774	GO:0010951	Biological Process	negative regulation of endopeptidase activity	0.00162496	GO:0016126	Biological Process	sterol biosynthetic process	0.000538429
GO:0019902	Molecular Function	phosphatase binding	0.000672702	GO:0070201	Biological Process	regulation of establishment of protein localization	0.00163564	GO:0032732	Biological Process	positive regulation of interleukin-1 production	0.000538429
GO:0019725	Biological Process	cellular homeostasis	0.000679767	GO:0010866	Biological Process	regulation of triglyceride biosynthetic process	0.00166036	GO:0046847	Biological Process	filopodium assembly	0.000538429
GO:0010631	Biological Process	epithelial cell migration	0.000714797	GO:0033148	Biological Process	positive regulation of intracellular estrogen receptor signaling pathway	0.00166036	GO:1902991	Biological Process	regulation of amyloid precursor protein catabolic process	0.000538429
GO:0016071	Biological Process	mRNA metabolic process	0.00072929	GO:1901679	Biological Process	nucleotide transmembrane transport	0.00166036	GO:0001909	Biological Process	leukocyte mediated cytotoxicity	0.000550125
GO:0033143	Biological Process	regulation of intracellular steroid hormone receptor signaling pathway	0.00073309	GO:0006165	Biological Process	nucleoside diphosphate phosphorylation	0.00167624	GO:0032602	Biological Process	chemokine production	0.000550125
GO:0005793	Cellular Component	endoplasmic reticulum-Golgi intermediate compartment	0.000746308	GO:0046939	Biological Process	nucleotide phosphorylation	0.00167624	GO:0032642	Biological Process	regulation of chemokine production	0.000550125
GO:0042542	Biological Process	response to hydrogen peroxide	0.000755673	GO:0030030	Biological Process	cell projection organization	0.00168751	GO:0009199	Biological Process	ribonucleoside triphosphate metabolic process	0.000550129
GO:0044798	Cellular Component	nuclear transcription factor complex	0.000763368	GO:0000152	Cellular Component	nuclear ubiquitin ligase complex	0.00169966	GO:0002690	Biological Process	positive regulation of leukocyte chemotaxis	0.000552376
GO:0003995	Molecular Function	acyl-CoA dehydrogenase activity	0.000768482	GO:0080134	Biological Process	regulation of response to stress	0.0017224	GO:0009894	Biological Process	regulation of catabolic process	0.000566182
GO:0016050	Biological Process	vesicle organization	0.000770116	GO:0016469	Cellular Component	proton-transporting two-sector ATPase complex	0.00173302	GO:0005770	Cellular Component	late endosome	0.000570811
GO:0005794	Cellular Component	Golgi apparatus	0.000813384	GO:0033043	Biological Process	regulation of organelle organization	0.00175085	GO:0044437	Cellular Component	vacuolar part	0.000570811
GO:1903320	Biological Process	regulation of protein modification by small protein conjugation or removal	0.000819549	GO:0006754	Biological Process	ATP biosynthetic process	0.00177357	GO:0014066	Biological Process	regulation of phosphatidylinositol 3-kinase signaling	0.000582224
GO:0061659	Molecular Function	ubiquitin-like protein ligase activity	0.000824314	GO:0043542	Biological Process	endothelial cell migration	0.00183578	GO:2000278	Biological Process	regulation of DNA biosynthetic process	0.000582224
GO:1901505	Molecular Function	carbohydrate derivative transmembrane transporter activity	0.000834011	GO:1901214	Biological Process	regulation of neuron death	0.00183578	GO:0043122	Biological Process	regulation of I-kappaB kinase/NF-kappaB signaling	0.000585288
GO:0009755	Biological Process	hormone-mediated signaling pathway	0.000835447	GO:0007254	Biological Process	JNK cascade	0.00187064	GO:0015919	Biological Process	peroxisomal membrane transport	0.000602541
GO:0051817	Biological Process	modification of morphology or physiology of other organism involved in symbiotic interaction	0.00087314	GO:0044265	Biological Process	cellular macromolecule catabolic process	0.00188268	GO:0051491	Biological Process	positive regulation of filopodium assembly	0.000602541
GO:0007005	Biological Process	mitochondrion organization	0.000884904	GO:0044262	Biological Process	cellular carbohydrate metabolic process	0.00191382	GO:1901293	Biological Process	nucleoside phosphate biosynthetic process	0.00063531
GO:0046890	Biological Process	regulation of lipid biosynthetic process	0.000893572	GO:0033135	Biological Process	regulation of peptidyl-serine phosphorylation	0.00191585	GO:0016049	Biological Process	cell growth	0.000645083
GO:0001973	Biological Process	adenosine receptor signaling pathway	0.000908311	GO:0043167	Molecular Function	ion binding	0.00191945	GO:0016567	Biological Process	protein ubiquitination	0.000650556
GO:0009404	Biological Process	toxin metabolic process	0.000908311	GO:0030900	Biological Process	forebrain development	0.00194192	GO:0007031	Biological Process	peroxisome organization	0.000650606
GO:0016558	Biological Process	protein import into peroxisome matrix	0.000908311	GO:0051787	Molecular Function	misfolded protein binding	0.00194249	GO:0031966	Cellular Component	mitochondrial membrane	0.000654005
GO:0050854	Biological Process	regulation of antigen receptor-mediated signaling pathway	0.000912379	GO:0021885	Biological Process	forebrain cell migration	0.00194455	GO:0034614	Biological Process	cellular response to reactive oxygen species	0.00067344
GO:0031345	Biological Process	negative regulation of cell projection organization	0.000916017	GO:0070374	Biological Process	positive regulation of ERK1 and ERK2 cascade	0.00195255	GO:0040011	Biological Process	locomotion	0.000686264
GO:0060627	Biological Process	regulation of vesicle-mediated transport	0.000918729	GO:0007005	Biological Process	mitochondrion organization	0.00195415	GO:0019216	Biological Process	regulation of lipid metabolic process	0.000686538
GO:0090132	Biological Process	epithelium migration	0.000939101	GO:0008047	Molecular Function	enzyme activator activity	0.00197392	GO:0050821	Biological Process	protein stabilization	0.000691796
GO:0051347	Biological Process	positive regulation of transferase activity	0.000943726	GO:0046474	Biological Process	glycerophospholipid biosynthetic process	0.00198439	GO:0009260	Biological Process	ribonucleotide biosynthetic process	0.000695814
GO:0030888	Biological Process	regulation of B cell proliferation	0.000946368	GO:0006839	Biological Process	mitochondrial transport	0.00199132	GO:0046390	Biological Process	ribose phosphate biosynthetic process	0.000695814
GO:0019199	Molecular Function	transmembrane receptor protein kinase activity	0.000958796	GO:0016829	Molecular Function	lyase activity	0.00204367	GO:0009165	Biological Process	nucleotide biosynthetic process	0.000708652
GO:0090130	Biological Process	tissue migration	0.000986183	GO:0009725	Biological Process	response to hormone	0.00207381	GO:0009892	Biological Process	negative regulation of metabolic process	0.000711985
GO:0008134	Molecular Function	transcription factor binding	0.00100214	GO:0044463	Cellular Component	cell projection part	0.00207531	GO:0030658	Cellular Component	transport vesicle membrane	0.000719573
GO:0008361	Biological Process	regulation of cell size	0.00101324	GO:0120038	Cellular Component	plasma membrane bounded cell projection part	0.00207531	GO:0051896	Biological Process	regulation of protein kinase B signaling	0.000724252
GO:0030890	Biological Process	positive regulation of B cell proliferation	0.00101387	GO:0106056	Biological Process	regulation of calcineurin-mediated signaling	0.00209254	GO:0000266	Biological Process	mitochondrial fission	0.000732689
GO:0009314	Biological Process	response to radiation	0.00101978	GO:1904645	Biological Process	response to amyloid-beta	0.00209254	GO:0070265	Biological Process	necrotic cell death	0.000732689
GO:0071826	Biological Process	ribonucleoprotein complex subunit organization	0.00103593	GO:0009719	Biological Process	response to endogenous stimulus	0.00209744	GO:0006694	Biological Process	steroid biosynthetic process	0.000738533
GO:0022603	Biological Process	regulation of anatomical structure morphogenesis	0.00104885	GO:0007369	Biological Process	gastrulation	0.00209887	GO:0046890	Biological Process	regulation of lipid biosynthetic process	0.000746114
GO:0031083	Cellular Component	BLOC-1 complex	0.00105719	GO:0006656	Biological Process	phosphatidylcholine biosynthetic process	0.00211256	GO:0009205	Biological Process	purine ribonucleoside triphosphate metabolic process	0.000760135
GO:1902110	Biological Process	positive regulation of mitochondrial membrane permeability involved in apoptotic process	0.00106554	GO:1990000	Biological Process	amyloid fibril formation	0.00211256	GO:0008202	Biological Process	steroid metabolic process	0.000763372
GO:0050730	Biological Process	regulation of peptidyl-tyrosine phosphorylation	0.00106956	GO:0097447	Cellular Component	dendritic tree	0.00213155	GO:0000165	Biological Process	MAPK cascade	0.000774895
GO:0005681	Cellular Component	spliceosomal complex	0.0010861	GO:0010977	Biological Process	negative regulation of neuron projection development	0.00213848	GO:0023014	Biological Process	signal transduction by protein phosphorylation	0.000774895
GO:0031331	Biological Process	positive regulation of cellular catabolic process	0.00110101	GO:0006820	Biological Process	anion transport	0.00215728	GO:0051188	Biological Process	cofactor biosynthetic process	0.000778046
GO:0098930	Biological Process	axonal transport	0.00110155	GO:0010001	Biological Process	glial cell differentiation	0.00216337	GO:0032870	Biological Process	cellular response to hormone stimulus	0.000780751
GO:0071806	Biological Process	protein transmembrane transport	0.00110175	GO:0006109	Biological Process	regulation of carbohydrate metabolic process	0.00217879	GO:0001818	Biological Process	negative regulation of cytokine production	0.00078538
GO:0090174	Biological Process	organelle membrane fusion	0.00110391	GO:0043549	Biological Process	regulation of kinase activity	0.00218531	GO:0061136	Biological Process	regulation of proteasomal protein catabolic process	0.00078538
GO:0098796	Cellular Component	membrane protein complex	0.00114559	GO:0072657	Biological Process	protein localization to membrane	0.00218997	GO:0007260	Biological Process	tyrosine phosphorylation of STAT protein	0.000786663
GO:0034063	Biological Process	stress granule assembly	0.00115829	GO:0042987	Biological Process	amyloid precursor protein catabolic process	0.00221277	GO:0051716	Biological Process	cellular response to stimulus	0.000803352
GO:0042304	Biological Process	regulation of fatty acid biosynthetic process	0.00115829	GO:0015711	Biological Process	organic anion transport	0.00221826	GO:1901505	Molecular Function	carbohydrate derivative transmembrane transporter activity	0.000806903
GO:0072599	Biological Process	establishment of protein localization to endoplasmic reticulum	0.00115829	GO:0007610	Biological Process	behavior	0.00222136	GO:0010771	Biological Process	negative regulation of cell morphogenesis involved in differentiation	0.000820093
GO:0090140	Biological Process	regulation of mitochondrial fission	0.00115829	GO:0030658	Cellular Component	transport vesicle membrane	0.00222705	GO:0051301	Biological Process	cell division	0.000830445
GO:1904292	Biological Process	regulation of ERAD pathway	0.00115829	GO:0046661	Biological Process	male sex differentiation	0.00223969	GO:1903039	Biological Process	positive regulation of leukocyte cell-cell adhesion	0.000857058
GO:0055086	Biological Process	nucleobase-containing small molecule metabolic process	0.00116412	GO:1905368	Cellular Component	peptidase complex	0.00224512	GO:0030100	Biological Process	regulation of endocytosis	0.000861906
GO:1904018	Biological Process	positive regulation of vasculature development	0.00122921	GO:0006836	Biological Process	neurotransmitter transport	0.00227564	GO:0045861	Biological Process	negative regulation of proteolysis	0.000861906
GO:0071840	Biological Process	cellular component organization or biogenesis	0.0012418	GO:0072359	Biological Process	circulatory system development	0.002308	GO:0048869	Biological Process	cellular developmental process	0.000863369
GO:0019637	Biological Process	organophosphate metabolic process	0.00124306	GO:0097060	Cellular Component	synaptic membrane	0.00231626	GO:1903362	Biological Process	regulation of cellular protein catabolic process	0.00086756
GO:0046394	Biological Process	carboxylic acid biosynthetic process	0.00125042	GO:0061631	Molecular Function	ubiquitin conjugating enzyme activity	0.0023191	GO:0031323	Biological Process	regulation of cellular metabolic process	0.000871746
GO:0006914	Biological Process	autophagy	0.00125322	GO:0000502	Cellular Component	proteasome complex	0.00234174	GO:0051171	Biological Process	regulation of nitrogen compound metabolic process	0.000873598
GO:0061919	Biological Process	process utilizing autophagic mechanism	0.00125322	GO:0016859	Molecular Function	cis-trans isomerase activity	0.00237786	GO:0008028	Molecular Function	monocarboxylic acid transmembrane transporter activity	0.000878083
GO:1903829	Biological Process	positive regulation of cellular protein localization	0.00125678	GO:0032387	Biological Process	negative regulation of intracellular transport	0.00240434	GO:0070266	Biological Process	necroptotic process	0.000881478
GO:0009132	Biological Process	nucleoside diphosphate metabolic process	0.00126548	GO:0001934	Biological Process	positive regulation of protein phosphorylation	0.00240968	GO:0090140	Biological Process	regulation of mitochondrial fission	0.000881478
GO:0042176	Biological Process	regulation of protein catabolic process	0.00127435	GO:0002685	Biological Process	regulation of leukocyte migration	0.00241035	GO:1904292	Biological Process	regulation of ERAD pathway	0.000881478
GO:0046777	Biological Process	protein autophosphorylation	0.00128523	GO:0019902	Molecular Function	phosphatase binding	0.00244964	GO:0019222	Biological Process	regulation of metabolic process	0.000906147
GO:0070936	Biological Process	protein K48-linked ubiquitination	0.001302	GO:0021537	Biological Process	telencephalon development	0.0024668	GO:0005544	Molecular Function	calcium-dependent phospholipid binding	0.000922384
GO:2000146	Biological Process	negative regulation of cell motility	0.001316	GO:0042063	Biological Process	gliogenesis	0.00247957	GO:0004857	Molecular Function	enzyme inhibitor activity	0.000923427
GO:0042147	Biological Process	retrograde transport, endosome to Golgi	0.00132425	GO:0007267	Biological Process	cell-cell signaling	0.00249586	GO:0031324	Biological Process	negative regulation of cellular metabolic process	0.000959802
GO:0016614	Molecular Function	oxidoreductase activity, acting on CH-OH group of donors	0.00133615	GO:1904951	Biological Process	positive regulation of establishment of protein localization	0.00252045	GO:0008514	Molecular Function	organic anion transmembrane transporter activity	0.000960735
GO:0120035	Biological Process	regulation of plasma membrane bounded cell projection organization	0.00136461	GO:0051952	Biological Process	regulation of amine transport	0.00253162	GO:0005777	Cellular Component	peroxisome	0.000972325
GO:0006397	Biological Process	mRNA processing	0.00138465	GO:0071260	Biological Process	cellular response to mechanical stimulus	0.00253162	GO:0045637	Biological Process	regulation of myeloid cell differentiation	0.000979534
GO:0051050	Biological Process	positive regulation of transport	0.00139075	GO:0051223	Biological Process	regulation of protein transport	0.00253517	GO:0010821	Biological Process	regulation of mitochondrion organization	0.00099169
GO:0009896	Biological Process	positive regulation of catabolic process	0.00139422	GO:0001505	Biological Process	regulation of neurotransmitter levels	0.00254114	GO:2001236	Biological Process	regulation of extrinsic apoptotic signaling pathway	0.00099169
GO:0016860	Molecular Function	intramolecular oxidoreductase activity	0.00139701	GO:1903362	Biological Process	regulation of cellular protein catabolic process	0.00254114	GO:0001906	Biological Process	cell killing	0.00100542
GO:0010638	Biological Process	positive regulation of organelle organization	0.00141024	GO:0098772	Molecular Function	molecular function regulator	0.00255182	GO:0061097	Biological Process	regulation of protein tyrosine kinase activity	0.00100542
GO:0016311	Biological Process	dephosphorylation	0.00143828	GO:0046470	Biological Process	phosphatidylcholine metabolic process	0.00257407	GO:0002262	Biological Process	myeloid cell homeostasis	0.00100724
GO:0046889	Biological Process	positive regulation of lipid biosynthetic process	0.00145093	GO:0008654	Biological Process	phospholipid biosynthetic process	0.00260951	GO:0022409	Biological Process	positive regulation of cell-cell adhesion	0.00100908
GO:0045935	Biological Process	positive regulation of nucleobase-containing compound metabolic process	0.00145323	GO:0030425	Cellular Component	dendrite	0.00266372	GO:0009987	Biological Process	cellular process	0.00103432
GO:0031347	Biological Process	regulation of defense response	0.00145602	GO:0010822	Biological Process	positive regulation of mitochondrion organization	0.00272544	GO:0090317	Biological Process	negative regulation of intracellular protein transport	0.00103832
GO:0001772	Cellular Component	immunological synapse	0.00146407	GO:1905897	Biological Process	regulation of response to endoplasmic reticulum stress	0.00272544	GO:0098930	Biological Process	axonal transport	0.00103832
GO:0061630	Molecular Function	ubiquitin protein ligase activity	0.00146519	GO:0046847	Biological Process	filopodium assembly	0.00274704	GO:0072521	Biological Process	purine-containing compound metabolic process	0.00104141
GO:0050920	Biological Process	regulation of chemotaxis	0.00146872	GO:0042493	Biological Process	response to drug	0.0027521	GO:0042493	Biological Process	response to drug	0.001049
GO:0030258	Biological Process	lipid modification	0.00147037	GO:0016323	Cellular Component	basolateral plasma membrane	0.00277333	GO:0051702	Biological Process	interaction with symbiont	0.00106633
GO:0010508	Biological Process	positive regulation of autophagy	0.00147335	GO:0051347	Biological Process	positive regulation of transferase activity	0.00277388	GO:0071407	Biological Process	cellular response to organic cyclic compound	0.00106759
GO:0051130	Biological Process	positive regulation of cellular component organization	0.00147487	GO:0000166	Molecular Function	nucleotide binding	0.00280423	GO:0007167	Biological Process	enzyme linked receptor protein signaling pathway	0.00108318
GO:0032103	Biological Process	positive regulation of response to external stimulus	0.00148368	GO:1901265	Molecular Function	nucleoside phosphate binding	0.00280423	GO:0042110	Biological Process	T cell activation	0.00108519
GO:0009142	Biological Process	nucleoside triphosphate biosynthetic process	0.0014887	GO:0045859	Biological Process	regulation of protein kinase activity	0.00283035	GO:0030662	Cellular Component	coated vesicle membrane	0.00109408
GO:0050793	Biological Process	regulation of developmental process	0.00149091	GO:0090087	Biological Process	regulation of peptide transport	0.00284685	GO:0022603	Biological Process	regulation of anatomical structure morphogenesis	0.00109724
GO:0019903	Molecular Function	protein phosphatase binding	0.00150096	GO:0009894	Biological Process	regulation of catabolic process	0.00285509	GO:0006518	Biological Process	peptide metabolic process	0.00109885
GO:1901222	Biological Process	regulation of NIK/NF-kappaB signaling	0.00151071	GO:0016620	Molecular Function	oxidoreductase activity, acting on the aldehyde or oxo group of donors, NAD or NADP as acceptor	0.0028941	GO:0010508	Biological Process	positive regulation of autophagy	0.00110043
GO:0071407	Biological Process	cellular response to organic cyclic compound	0.00151128	GO:0030433	Biological Process	ubiquitin-dependent ERAD pathway	0.00294031	GO:0031294	Biological Process	lymphocyte costimulation	0.00111812
GO:0032868	Biological Process	response to insulin	0.00155416	GO:0048489	Biological Process	synaptic vesicle transport	0.00294814	GO:0031295	Biological Process	T cell costimulation	0.00111812
GO:2000026	Biological Process	regulation of multicellular organismal development	0.00156325	GO:0097480	Biological Process	establishment of synaptic vesicle localization	0.00294814	GO:0051851	Biological Process	modification by host of symbiont morphology or physiology	0.00112293
GO:0033993	Biological Process	response to lipid	0.00157347	GO:0051239	Biological Process	regulation of multicellular organismal process	0.00295418	GO:0030900	Biological Process	forebrain development	0.001129
GO:0030097	Biological Process	hemopoiesis	0.00157443	GO:0005385	Molecular Function	zinc ion transmembrane transporter activity	0.00296426	GO:0051489	Biological Process	regulation of filopodium assembly	0.00113255
GO:0035588	Biological Process	G protein-coupled purinergic receptor signaling pathway	0.00157563	GO:0072594	Biological Process	establishment of protein localization to organelle	0.00298189	GO:0090141	Biological Process	positive regulation of mitochondrial fission	0.00113255
GO:0045862	Biological Process	positive regulation of proteolysis	0.00158516	GO:0046328	Biological Process	regulation of JNK cascade	0.00303863	GO:0071260	Biological Process	cellular response to mechanical stimulus	0.00114501
GO:0030658	Cellular Component	transport vesicle membrane	0.00159343	GO:1903530	Biological Process	regulation of secretion by cell	0.00304358	GO:0034404	Biological Process	nucleobase-containing small molecule biosynthetic process	0.00115541
GO:0016053	Biological Process	organic acid biosynthetic process	0.00159501	GO:0030258	Biological Process	lipid modification	0.00308707	GO:0043933	Biological Process	protein-containing complex subunit organization	0.00115626
GO:0042594	Biological Process	response to starvation	0.00159807	GO:0016482	Biological Process	cytosolic transport	0.00310832	GO:0090575	Cellular Component	RNA polymerase II transcription factor complex	0.00116913
GO:0043603	Biological Process	cellular amide metabolic process	0.00160062	GO:0005164	Molecular Function	tumor necrosis factor receptor binding	0.00313387	GO:0035690	Biological Process	cellular response to drug	0.00119414
GO:0006612	Biological Process	protein targeting to membrane	0.00160206	GO:0005680	Cellular Component	anaphase-promoting complex	0.00313459	GO:0005765	Cellular Component	lysosomal membrane	0.00119772
GO:0001540	Molecular Function	amyloid-beta binding	0.00160226	GO:0099056	Cellular Component	integral component of presynaptic membrane	0.00313459	GO:0098852	Cellular Component	lytic vacuole membrane	0.00119772
GO:1901361	Biological Process	organic cyclic compound catabolic process	0.00161371	GO:0018212	Biological Process	peptidyl-tyrosine modification	0.00316119	GO:0045862	Biological Process	positive regulation of proteolysis	0.00119997
GO:0009267	Biological Process	cellular response to starvation	0.00162923	GO:0097479	Biological Process	synaptic vesicle localization	0.00319227	GO:0019637	Biological Process	organophosphate metabolic process	0.00120285
GO:0009891	Biological Process	positive regulation of biosynthetic process	0.00162936	GO:0052547	Biological Process	regulation of peptidase activity	0.00319455	GO:0042509	Biological Process	regulation of tyrosine phosphorylation of STAT protein	0.00120787
GO:0050771	Biological Process	negative regulation of axonogenesis	0.00164146	GO:1903829	Biological Process	positive regulation of cellular protein localization	0.00319455	GO:0046635	Biological Process	positive regulation of alpha-beta T cell activation	0.00120787
GO:0016469	Cellular Component	proton-transporting two-sector ATPase complex	0.00168858	GO:0071496	Biological Process	cellular response to external stimulus	0.00321041	GO:0032612	Biological Process	interleukin-1 production	0.00121069
GO:0051656	Biological Process	establishment of organelle localization	0.00170481	GO:0021543	Biological Process	pallium development	0.00323921	GO:0032652	Biological Process	regulation of interleukin-1 production	0.00121069
GO:0043933	Biological Process	protein-containing complex subunit organization	0.00171287	GO:0034614	Biological Process	cellular response to reactive oxygen species	0.00330867	GO:0032760	Biological Process	positive regulation of tumor necrosis factor production	0.00121069
GO:0010035	Biological Process	response to inorganic substance	0.0017236	GO:0032602	Biological Process	chemokine production	0.00331075	GO:0048008	Biological Process	platelet-derived growth factor receptor signaling pathway	0.00121069
GO:0048545	Biological Process	response to steroid hormone	0.00173226	GO:0032642	Biological Process	regulation of chemokine production	0.00331075	GO:0070665	Biological Process	positive regulation of leukocyte proliferation	0.00121168
GO:0042129	Biological Process	regulation of T cell proliferation	0.00173862	GO:0048144	Biological Process	fibroblast proliferation	0.00331075	GO:0043434	Biological Process	response to peptide hormone	0.00121612
GO:0043401	Biological Process	steroid hormone mediated signaling pathway	0.00173862	GO:0019199	Molecular Function	transmembrane receptor protein kinase activity	0.00331111	GO:0030154	Biological Process	cell differentiation	0.00121637
GO:0019787	Molecular Function	ubiquitin-like protein transferase activity	0.00178872	GO:0005544	Molecular Function	calcium-dependent phospholipid binding	0.00332788	GO:0042592	Biological Process	homeostatic process	0.00127008
GO:0000151	Cellular Component	ubiquitin ligase complex	0.00180741	GO:0061659	Molecular Function	ubiquitin-like protein ligase activity	0.00336387	GO:0001913	Biological Process	T cell mediated cytotoxicity	0.00130456
GO:0006469	Biological Process	negative regulation of protein kinase activity	0.0018077	GO:0050821	Biological Process	protein stabilization	0.00341464	GO:0034123	Biological Process	positive regulation of toll-like receptor signaling pathway	0.00130456
GO:0044877	Molecular Function	protein-containing complex binding	0.00181267	GO:0031329	Biological Process	regulation of cellular catabolic process	0.0034395	GO:2000516	Biological Process	positive regulation of CD4-positive, alpha-beta T cell activation	0.00130456
GO:0044743	Biological Process	protein transmembrane import into intracellular organelle	0.0018153	GO:0043281	Biological Process	regulation of cysteine-type endopeptidase activity involved in apoptotic process	0.00346768	GO:2001242	Biological Process	regulation of intrinsic apoptotic signaling pathway	0.0013124
GO:0031902	Cellular Component	late endosome membrane	0.0018192	GO:0030004	Biological Process	cellular monovalent inorganic cation homeostasis	0.00346834	GO:0031329	Biological Process	regulation of cellular catabolic process	0.00131347
GO:0006266	Biological Process	DNA ligation	0.00183051	GO:0001933	Biological Process	negative regulation of protein phosphorylation	0.00348149	GO:0006066	Biological Process	alcohol metabolic process	0.00132281
GO:0045723	Biological Process	positive regulation of fatty acid biosynthetic process	0.00183051	GO:0098660	Biological Process	inorganic ion transmembrane transport	0.00349427	GO:0031228	Cellular Component	intrinsic component of Golgi membrane	0.00132671
GO:1900037	Biological Process	regulation of cellular response to hypoxia	0.00183051	GO:0032388	Biological Process	positive regulation of intracellular transport	0.00351807	GO:0043393	Biological Process	regulation of protein binding	0.00133589
GO:1905906	Biological Process	regulation of amyloid fibril formation	0.00183051	GO:0036094	Molecular Function	small molecule binding	0.00361069	GO:0009108	Biological Process	coenzyme biosynthetic process	0.00134921
GO:0035821	Biological Process	modification of morphology or physiology of other organism	0.00183605	GO:0015106	Molecular Function	bicarbonate transmembrane transporter activity	0.00361699	GO:0090316	Biological Process	positive regulation of intracellular protein transport	0.00135314
GO:0071782	Cellular Component	endoplasmic reticulum tubular network	0.00186599	GO:0032434	Biological Process	regulation of proteasomal ubiquitin-dependent protein catabolic process	0.00363425	GO:1901657	Biological Process	glycosyl compound metabolic process	0.00135314
GO:0005802	Cellular Component	trans-Golgi network	0.00186856	GO:1903828	Biological Process	negative regulation of cellular protein localization	0.00363425	GO:0009152	Biological Process	purine ribonucleotide biosynthetic process	0.00135558
GO:0036473	Biological Process	cell death in response to oxidative stress	0.0019028	GO:0060317	Biological Process	cardiac epithelial to mesenchymal transition	0.00365545	GO:0009057	Biological Process	macromolecule catabolic process	0.00136023
GO:0031328	Biological Process	positive regulation of cellular biosynthetic process	0.00190547	GO:0070884	Biological Process	regulation of calcineurin-NFAT signaling cascade	0.00365545	GO:0060322	Biological Process	head development	0.00140816
GO:1901223	Biological Process	negative regulation of NIK/NF-kappaB signaling	0.0019106	GO:0010771	Biological Process	negative regulation of cell morphogenesis involved in differentiation	0.00367935	GO:0006695	Biological Process	cholesterol biosynthetic process	0.00143516
GO:0006695	Biological Process	cholesterol biosynthetic process	0.00195072	GO:0032410	Biological Process	negative regulation of transporter activity	0.00367935	GO:0071622	Biological Process	regulation of granulocyte chemotaxis	0.00143516
GO:1902653	Biological Process	secondary alcohol biosynthetic process	0.00195072	GO:0003256	Biological Process	regulation of transcription from RNA polymerase II promoter involved in myocardial precursor cell differentiation	0.00369682	GO:1902003	Biological Process	regulation of amyloid-beta formation	0.00143516
GO:0033673	Biological Process	negative regulation of kinase activity	0.00198232	GO:0051093	Biological Process	negative regulation of developmental process	0.00370824	GO:1902653	Biological Process	secondary alcohol biosynthetic process	0.00143516
GO:0043433	Biological Process	negative regulation of DNA-binding transcription factor activity	0.00198916	GO:0045445	Biological Process	myoblast differentiation	0.00372612	GO:0032868	Biological Process	response to insulin	0.00144486
GO:0007260	Biological Process	tyrosine phosphorylation of STAT protein	0.00198977	GO:0033267	Cellular Component	axon part	0.0037499	GO:0070663	Biological Process	regulation of leukocyte proliferation	0.00144486
GO:0042130	Biological Process	negative regulation of T cell proliferation	0.00198977	GO:0019787	Molecular Function	ubiquitin-like protein transferase activity	0.0037835	GO:0097529	Biological Process	myeloid leukocyte migration	0.00146449
GO:0065002	Biological Process	intracellular protein transmembrane transport	0.00198977	GO:0045595	Biological Process	regulation of cell differentiation	0.00380857	GO:0098796	Cellular Component	membrane protein complex	0.00146707
GO:0016192	Biological Process	vesicle-mediated transport	0.00200185	GO:0120035	Biological Process	regulation of plasma membrane bounded cell projection organization	0.00384108	GO:0072522	Biological Process	purine-containing compound biosynthetic process	0.00147813
GO:0044788	Biological Process	modulation by host of viral process	0.00200468	GO:0004725	Molecular Function	protein tyrosine phosphatase activity	0.00387893	GO:0006732	Biological Process	coenzyme metabolic process	0.00149233
GO:0045047	Biological Process	protein targeting to ER	0.00200468	GO:0008324	Molecular Function	cation transmembrane transporter activity	0.00388523	GO:0006164	Biological Process	purine nucleotide biosynthetic process	0.00149393
GO:0090141	Biological Process	positive regulation of mitochondrial fission	0.00200468	GO:0044877	Molecular Function	protein-containing complex binding	0.00391763	GO:0010951	Biological Process	negative regulation of endopeptidase activity	0.0014993
GO:1902108	Biological Process	regulation of mitochondrial membrane permeability involved in apoptotic process	0.00200468	GO:0050770	Biological Process	regulation of axonogenesis	0.00392365	GO:0062013	Biological Process	positive regulation of small molecule metabolic process	0.00150139
GO:0072329	Biological Process	monocarboxylic acid catabolic process	0.00200524	GO:0071241	Biological Process	cellular response to inorganic substance	0.00392365	GO:0000281	Biological Process	mitotic cytokinesis	0.00152432
GO:0061650	Molecular Function	ubiquitin-like protein conjugating enzyme activity	0.002024	GO:0044282	Biological Process	small molecule catabolic process	0.003926	GO:0031902	Cellular Component	late endosome membrane	0.00156407
GO:0044262	Biological Process	cellular carbohydrate metabolic process	0.00211125	GO:0046915	Molecular Function	transition metal ion transmembrane transporter activity	0.00398593	GO:0050670	Biological Process	regulation of lymphocyte proliferation	0.00157504
GO:0048511	Biological Process	rhythmic process	0.00211125	GO:0006887	Biological Process	exocytosis	0.00399468	GO:0042579	Cellular Component	microbody	0.00158004
GO:0072330	Biological Process	monocarboxylic acid biosynthetic process	0.00211125	GO:0007420	Biological Process	brain development	0.00400225	GO:0061640	Biological Process	cytoskeleton-dependent cytokinesis	0.00158183
GO:0032946	Biological Process	positive regulation of mononuclear cell proliferation	0.00212749	GO:0006470	Biological Process	protein dephosphorylation	0.00400626	GO:1900542	Biological Process	regulation of purine nucleotide metabolic process	0.00158183
GO:0050671	Biological Process	positive regulation of lymphocyte proliferation	0.00212749	GO:0070628	Molecular Function	proteasome binding	0.00400814	GO:0022029	Biological Process	telencephalon cell migration	0.00161771
GO:0043122	Biological Process	regulation of I-kappaB kinase/NF-kappaB signaling	0.00217725	GO:0051346	Biological Process	negative regulation of hydrolase activity	0.00403196	GO:0045582	Biological Process	positive regulation of T cell differentiation	0.00161771
GO:0090316	Biological Process	positive regulation of intracellular protein transport	0.00217793	GO:0051222	Biological Process	positive regulation of protein transport	0.00404223	GO:0006974	Biological Process	cellular response to DNA damage stimulus	0.00161845
GO:1903706	Biological Process	regulation of hemopoiesis	0.0021994	GO:0042982	Biological Process	amyloid precursor protein metabolic process	0.00404448	GO:0010466	Biological Process	negative regulation of peptidase activity	0.00162202
GO:0006635	Biological Process	fatty acid beta-oxidation	0.00220755	GO:0097192	Biological Process	extrinsic apoptotic signaling pathway in absence of ligand	0.00405498	GO:0046902	Biological Process	regulation of mitochondrial membrane permeability	0.00164728
GO:0019439	Biological Process	aromatic compound catabolic process	0.00223183	GO:0007548	Biological Process	sex differentiation	0.00406822	GO:0097300	Biological Process	programmed necrotic cell death	0.00164728
GO:1990542	Biological Process	mitochondrial transmembrane transport	0.0022324	GO:0035588	Biological Process	G protein-coupled purinergic receptor signaling pathway	0.00407429	GO:0009628	Biological Process	response to abiotic stimulus	0.00165464
GO:0032388	Biological Process	positive regulation of intracellular transport	0.00226296	GO:0021955	Biological Process	central nervous system neuron axonogenesis	0.00415464	GO:0030120	Cellular Component	vesicle coat	0.00165636
GO:0005770	Cellular Component	late endosome	0.00227516	GO:0009628	Biological Process	response to abiotic stimulus	0.00420598	GO:0051092	Biological Process	positive regulation of NF-kappaB transcription factor activity	0.00166018
GO:0000266	Biological Process	mitochondrial fission	0.00230335	GO:0097225	Cellular Component	sperm midpiece	0.00426117	GO:0005802	Cellular Component	trans-Golgi network	0.00166653
GO:0016925	Biological Process	protein sumoylation	0.00230335	GO:0048646	Biological Process	anatomical structure formation involved in morphogenesis	0.00427183	GO:0050863	Biological Process	regulation of T cell activation	0.00168473
GO:1990904	Cellular Component	ribonucleoprotein complex	0.00230518	GO:0009057	Biological Process	macromolecule catabolic process	0.00427978	GO:0009142	Biological Process	nucleoside triphosphate biosynthetic process	0.0017033
GO:0071495	Biological Process	cellular response to endogenous stimulus	0.00231301	GO:0035556	Biological Process	intracellular signal transduction	0.00439839	GO:0019217	Biological Process	regulation of fatty acid metabolic process	0.00170356
GO:0019217	Biological Process	regulation of fatty acid metabolic process	0.00231711	GO:0022029	Biological Process	telencephalon cell migration	0.00440399	GO:0032387	Biological Process	negative regulation of intracellular transport	0.00170356
GO:0032387	Biological Process	negative regulation of intracellular transport	0.00231711	GO:0060379	Biological Process	cardiac muscle cell myoblast differentiation	0.00444301	GO:1903557	Biological Process	positive regulation of tumor necrosis factor superfamily cytokine production	0.00170356
GO:0019867	Cellular Component	outer membrane	0.00231789	GO:0071800	Biological Process	podosome assembly	0.00444301	GO:0033674	Biological Process	positive regulation of kinase activity	0.00171566
GO:0031968	Cellular Component	organelle outer membrane	0.00231789	GO:0045202	Cellular Component	synapse	0.00453246	GO:0048872	Biological Process	homeostasis of number of cells	0.00173302
GO:0043014	Molecular Function	alpha-tubulin binding	0.00232033	GO:0001944	Biological Process	vasculature development	0.00454954	GO:0030888	Biological Process	regulation of B cell proliferation	0.00177673
GO:0061631	Molecular Function	ubiquitin conjugating enzyme activity	0.00232033	GO:0019725	Biological Process	cellular homeostasis	0.00454954	GO:0050771	Biological Process	negative regulation of axonogenesis	0.00177845
GO:0051346	Biological Process	negative regulation of hydrolase activity	0.00238195	GO:0072358	Biological Process	cardiovascular system development	0.00454954	GO:0008285	Biological Process	negative regulation of cell proliferation	0.00179712
GO:0018212	Biological Process	peptidyl-tyrosine modification	0.00239943	GO:0032418	Biological Process	lysosome localization	0.004568	GO:0008088	Biological Process	axo-dendritic transport	0.00183048
GO:0010466	Biological Process	negative regulation of peptidase activity	0.00241787	GO:0070972	Biological Process	protein localization to endoplasmic reticulum	0.004568	GO:1904894	Biological Process	positive regulation of STAT cascade	0.00183048
GO:0033043	Biological Process	regulation of organelle organization	0.00242616	GO:0016192	Biological Process	vesicle-mediated transport	0.00460083	GO:0046427	Biological Process	positive regulation of JAK-STAT cascade	0.00185623
GO:0030134	Cellular Component	COPII-coated ER to Golgi transport vesicle	0.00242941	GO:0070979	Biological Process	protein K11-linked ubiquitination	0.0046653	GO:0032436	Biological Process	positive regulation of proteasomal ubiquitin-dependent protein catabolic process	0.00186536
GO:0000278	Biological Process	mitotic cell cycle	0.00243816	GO:1904292	Biological Process	regulation of ERAD pathway	0.0046653	GO:1990756	Molecular Function	protein binding, bridging involved in substrate recognition for ubiquitination	0.00188067
GO:0048306	Molecular Function	calcium-dependent protein binding	0.00247556	GO:0019903	Molecular Function	protein phosphatase binding	0.00472211	GO:2000272	Biological Process	negative regulation of signaling receptor activity	0.00189497
GO:0016236	Biological Process	macroautophagy	0.00247909	GO:0071902	Biological Process	positive regulation of protein serine/threonine kinase activity	0.00473604	GO:0006140	Biological Process	regulation of nucleotide metabolic process	0.00199411
GO:0061136	Biological Process	regulation of proteasomal protein catabolic process	0.00250345	GO:0051082	Molecular Function	unfolded protein binding	0.00477098	GO:0008625	Biological Process	extrinsic apoptotic signaling pathway via death domain receptors	0.00201486
GO:0065007	Biological Process	biological regulation	0.00250695	GO:0045637	Biological Process	regulation of myeloid cell differentiation	0.00478111	GO:0051651	Biological Process	maintenance of location in cell	0.00201486
GO:0004842	Molecular Function	ubiquitin-protein transferase activity	0.00256065	GO:0006623	Biological Process	protein targeting to vacuole	0.00481353	GO:0099003	Biological Process	vesicle-mediated transport in synapse	0.00202243
GO:0002521	Biological Process	leukocyte differentiation	0.00256924	GO:0070861	Biological Process	regulation of protein exit from endoplasmic reticulum	0.00481353	GO:0031347	Biological Process	regulation of defense response	0.00203054
GO:0040013	Biological Process	negative regulation of locomotion	0.00258576	GO:1904646	Biological Process	cellular response to amyloid-beta	0.00481353	GO:0001666	Biological Process	response to hypoxia	0.00206426
GO:1900542	Biological Process	regulation of purine nucleotide metabolic process	0.00259054	GO:2001024	Biological Process	negative regulation of response to drug	0.00481353	GO:0043014	Molecular Function	alpha-tubulin binding	0.0020744
GO:0045596	Biological Process	negative regulation of cell differentiation	0.00259573	GO:0030674	Molecular Function	protein binding, bridging	0.00482717	GO:0001973	Biological Process	adenosine receptor signaling pathway	0.00207471
GO:1990756	Molecular Function	protein binding, bridging involved in substrate recognition for ubiquitination	0.00259582	GO:0048167	Biological Process	regulation of synaptic plasticity	0.00483086	GO:0016558	Biological Process	protein import into peroxisome matrix	0.00207471
GO:0032869	Biological Process	cellular response to insulin stimulus	0.00260228	GO:0031325	Biological Process	positive regulation of cellular metabolic process	0.00483803	GO:0046641	Biological Process	positive regulation of alpha-beta T cell proliferation	0.00207471
GO:0009895	Biological Process	negative regulation of catabolic process	0.00260259	GO:0048584	Biological Process	positive regulation of response to stimulus	0.00486573	GO:0060546	Biological Process	negative regulation of necroptotic process	0.00207471
GO:0006289	Biological Process	nucleotide-excision repair	0.00261598	GO:0000266	Biological Process	mitochondrial fission	0.00487912	GO:0060547	Biological Process	negative regulation of necrotic cell death	0.00207471
GO:0034205	Biological Process	amyloid-beta formation	0.00263563	GO:0032722	Biological Process	positive regulation of chemokine production	0.00487912	GO:0051172	Biological Process	negative regulation of nitrogen compound metabolic process	0.00211415
GO:0010951	Biological Process	negative regulation of endopeptidase activity	0.00264985	GO:0097720	Biological Process	calcineurin-mediated signaling	0.00487912	GO:0022407	Biological Process	regulation of cell-cell adhesion	0.00213843
GO:0009145	Biological Process	purine nucleoside triphosphate biosynthetic process	0.00265221	GO:0001818	Biological Process	negative regulation of cytokine production	0.00489808	GO:0044282	Biological Process	small molecule catabolic process	0.00214623
GO:0010212	Biological Process	response to ionizing radiation	0.00267115	GO:1902711	Cellular Component	GABA-A receptor complex	0.00492517	GO:0021885	Biological Process	forebrain cell migration	0.0021665
GO:0030307	Biological Process	positive regulation of cell growth	0.00267115	GO:0010638	Biological Process	positive regulation of organelle organization	0.0050353	GO:0051817	Biological Process	modification of morphology or physiology of other organism involved in symbiotic interaction	0.0021665
GO:0070482	Biological Process	response to oxygen levels	0.00267553	GO:0005793	Cellular Component	endoplasmic reticulum-Golgi intermediate compartment	0.00503757	GO:0045785	Biological Process	positive regulation of cell adhesion	0.00216873
GO:0030155	Biological Process	regulation of cell adhesion	0.00269522	GO:0042734	Cellular Component	presynaptic membrane	0.00503757	GO:0043535	Biological Process	regulation of blood vessel endothelial cell migration	0.0021844
GO:0009062	Biological Process	fatty acid catabolic process	0.00271555	GO:0052548	Biological Process	regulation of endopeptidase activity	0.00506658	GO:0070997	Biological Process	neuron death	0.00220013
GO:0051303	Biological Process	establishment of chromosome localization	0.00271555	GO:0046889	Biological Process	positive regulation of lipid biosynthetic process	0.00507533	GO:0043410	Biological Process	positive regulation of MAPK cascade	0.00220787
GO:0010557	Biological Process	positive regulation of macromolecule biosynthetic process	0.00273023	GO:0048145	Biological Process	regulation of fibroblast proliferation	0.00507533	GO:0019725	Biological Process	cellular homeostasis	0.00223428
GO:0050679	Biological Process	positive regulation of epithelial cell proliferation	0.00273074	GO:0070373	Biological Process	negative regulation of ERK1 and ERK2 cascade	0.00507533	GO:1901800	Biological Process	positive regulation of proteasomal protein catabolic process	0.00224322
GO:0002683	Biological Process	negative regulation of immune system process	0.00276117	GO:0055085	Biological Process	transmembrane transport	0.00507996	GO:0045597	Biological Process	positive regulation of cell differentiation	0.00224603
GO:0010632	Biological Process	regulation of epithelial cell migration	0.0028005	GO:0010506	Biological Process	regulation of autophagy	0.00510346	GO:0010970	Biological Process	transport along microtubule	0.0022703
GO:1990778	Biological Process	protein localization to cell periphery	0.00280807	GO:1903050	Biological Process	regulation of proteolysis involved in cellular protein catabolic process	0.00510471	GO:0099111	Biological Process	microtubule-based transport	0.0022703
GO:1901342	Biological Process	regulation of vasculature development	0.00282098	GO:0050806	Biological Process	positive regulation of synaptic transmission	0.0051356	GO:0046006	Biological Process	regulation of activated T cell proliferation	0.00227127
GO:0006996	Biological Process	organelle organization	0.00286022	GO:0010508	Biological Process	positive regulation of autophagy	0.005184	GO:0071450	Biological Process	cellular response to oxygen radical	0.00227127
GO:0042592	Biological Process	homeostatic process	0.00286376	GO:0044798	Cellular Component	nuclear transcription factor complex	0.00524355	GO:0071451	Biological Process	cellular response to superoxide	0.00227127
GO:0030900	Biological Process	forebrain development	0.00291954	GO:0031333	Biological Process	negative regulation of protein complex assembly	0.0052905	GO:1901185	Biological Process	negative regulation of ERBB signaling pathway	0.00227127
GO:0034249	Biological Process	negative regulation of cellular amide metabolic process	0.00293758	GO:0071495	Biological Process	cellular response to endogenous stimulus	0.00539979	GO:1990000	Biological Process	amyloid fibril formation	0.00227127
GO:0061629	Molecular Function	RNA polymerase II sequence-specific DNA-binding transcription factor binding	0.002938	GO:0008194	Molecular Function	UDP-glycosyltransferase activity	0.00544209	GO:0006631	Biological Process	fatty acid metabolic process	0.00230852
GO:0048638	Biological Process	regulation of developmental growth	0.00294245	GO:0033176	Cellular Component	proton-transporting V-type ATPase complex	0.0054561	GO:0032944	Biological Process	regulation of mononuclear cell proliferation	0.00231063
GO:0015919	Biological Process	peroxisomal membrane transport	0.00294859	GO:0006928	Biological Process	movement of cell or subcellular component	0.00549094	GO:1900046	Biological Process	regulation of hemostasis	0.00231674
GO:0033145	Biological Process	positive regulation of intracellular steroid hormone receptor signaling pathway	0.00294859	GO:0031901	Cellular Component	early endosome membrane	0.00550127	GO:0021952	Biological Process	central nervous system projection neuron axonogenesis	0.00232265
GO:0045056	Biological Process	transcytosis	0.00294859	GO:0004675	Molecular Function	transmembrane receptor protein serine/threonine kinase activity	0.00550441	GO:0046039	Biological Process	GTP metabolic process	0.00232265
GO:0050858	Biological Process	negative regulation of antigen receptor-mediated signaling pathway	0.00294859	GO:0003158	Biological Process	endothelium development	0.00554293	GO:0009725	Biological Process	response to hormone	0.00235909
GO:0051491	Biological Process	positive regulation of filopodium assembly	0.00294859	GO:0022604	Biological Process	regulation of cell morphogenesis	0.00559808	GO:1903050	Biological Process	regulation of proteolysis involved in cellular protein catabolic process	0.00237415
GO:0016126	Biological Process	sterol biosynthetic process	0.00296643	GO:0051055	Biological Process	negative regulation of lipid biosynthetic process	0.00560275	GO:0033993	Biological Process	response to lipid	0.00239077
GO:0045912	Biological Process	negative regulation of carbohydrate metabolic process	0.00296643	GO:0051716	Biological Process	cellular response to stimulus	0.00560349	GO:0005813	Cellular Component	centrosome	0.00241091
GO:1902991	Biological Process	regulation of amyloid precursor protein catabolic process	0.00296643	GO:0032813	Molecular Function	tumor necrosis factor receptor superfamily binding	0.00571728	GO:0051051	Biological Process	negative regulation of transport	0.00242264
GO:0006140	Biological Process	regulation of nucleotide metabolic process	0.00297675	GO:0061025	Biological Process	membrane fusion	0.00573402	GO:0048708	Biological Process	astrocyte differentiation	0.00246059
GO:0046651	Biological Process	lymphocyte proliferation	0.0030009	GO:0090263	Biological Process	positive regulation of canonical Wnt signaling pathway	0.00573402	GO:0051250	Biological Process	negative regulation of lymphocyte activation	0.00246525
GO:0090066	Biological Process	regulation of anatomical structure size	0.0030124	GO:0005654	Cellular Component	nucleoplasm	0.00580575	GO:0036503	Biological Process	ERAD pathway	0.00247489
GO:0071383	Biological Process	cellular response to steroid hormone stimulus	0.00305506	GO:0003755	Molecular Function	peptidyl-prolyl cis-trans isomerase activity	0.00580852	GO:0045860	Biological Process	positive regulation of protein kinase activity	0.00248663
GO:0042509	Biological Process	regulation of tyrosine phosphorylation of STAT protein	0.00308491	GO:0000302	Biological Process	response to reactive oxygen species	0.00588936	GO:0048037	Molecular Function	cofactor binding	0.00250507
GO:0098590	Cellular Component	plasma membrane region	0.00309844	GO:0046488	Biological Process	phosphatidylinositol metabolic process	0.00588936	GO:0019955	Molecular Function	cytokine binding	0.00251364
GO:0005975	Biological Process	carbohydrate metabolic process	0.00310446	GO:0031344	Biological Process	regulation of cell projection organization	0.005894	GO:0032434	Biological Process	regulation of proteasomal ubiquitin-dependent protein catabolic process	0.00253302
GO:0010639	Biological Process	negative regulation of organelle organization	0.00311982	GO:0007272	Biological Process	ensheathment of neurons	0.00591668	GO:1903828	Biological Process	negative regulation of cellular protein localization	0.00253302
GO:0038061	Biological Process	NIK/NF-kappaB signaling	0.00314125	GO:0008366	Biological Process	axon ensheathment	0.00591668	GO:0050878	Biological Process	regulation of body fluid levels	0.00254174
GO:0070665	Biological Process	positive regulation of leukocyte proliferation	0.00314125	GO:0017157	Biological Process	regulation of exocytosis	0.00595542	GO:0033218	Molecular Function	amide binding	0.00256475
GO:2001020	Biological Process	regulation of response to DNA damage stimulus	0.00320865	GO:0018108	Biological Process	peptidyl-tyrosine phosphorylation	0.00598633	GO:0043604	Biological Process	amide biosynthetic process	0.00259333
GO:0005347	Molecular Function	ATP transmembrane transporter activity	0.00322696	GO:0000003	Biological Process	reproduction	0.00605076	GO:0032757	Biological Process	positive regulation of interleukin-8 production	0.00259672
GO:0050789	Biological Process	regulation of biological process	0.00324519	GO:0061387	Biological Process	regulation of extent of cell growth	0.00606672	GO:0007162	Biological Process	negative regulation of cell adhesion	0.00261037
GO:0021952	Biological Process	central nervous system projection neuron axonogenesis	0.00325766	GO:0062014	Biological Process	negative regulation of small molecule metabolic process	0.00606672	GO:0030595	Biological Process	leukocyte chemotaxis	0.00262688
GO:0060317	Biological Process	cardiac epithelial to mesenchymal transition	0.00325766	GO:0042127	Biological Process	regulation of cell proliferation	0.00607809	GO:0005543	Molecular Function	phospholipid binding	0.00264489
GO:0097028	Biological Process	dendritic cell differentiation	0.00325766	GO:0007269	Biological Process	neurotransmitter secretion	0.00609096	GO:0033673	Biological Process	negative regulation of kinase activity	0.00266957
GO:0010628	Biological Process	positive regulation of gene expression	0.00326592	GO:0099643	Biological Process	signal release from synapse	0.00609096	GO:1901068	Biological Process	guanosine-containing compound metabolic process	0.00269925
GO:0022607	Biological Process	cellular component assembly	0.00329834	GO:0048608	Biological Process	reproductive structure development	0.00620444	GO:0035821	Biological Process	modification of morphology or physiology of other organism	0.00272692
GO:0005543	Molecular Function	phospholipid binding	0.00331151	GO:0006622	Biological Process	protein targeting to lysosome	0.00622359	GO:0045639	Biological Process	positive regulation of myeloid cell differentiation	0.00272692
GO:0008088	Biological Process	axo-dendritic transport	0.00333177	GO:0014002	Biological Process	astrocyte development	0.00622359	GO:0034205	Biological Process	amyloid-beta formation	0.00274427
GO:0043410	Biological Process	positive regulation of MAPK cascade	0.00335371	GO:0048670	Biological Process	regulation of collateral sprouting	0.00622359	GO:1903533	Biological Process	regulation of protein targeting	0.00274427
GO:0050714	Biological Process	positive regulation of protein secretion	0.00339042	GO:0050820	Biological Process	positive regulation of coagulation	0.00622359	GO:1901570	Biological Process	fatty acid derivative biosynthetic process	0.00277237
GO:0044270	Biological Process	cellular nitrogen compound catabolic process	0.00339631	GO:0019900	Molecular Function	kinase binding	0.00624256	GO:0016925	Biological Process	protein sumoylation	0.0027943
GO:0014002	Biological Process	astrocyte development	0.0034009	GO:0016052	Biological Process	carbohydrate catabolic process	0.00625693	GO:0032637	Biological Process	interleukin-8 production	0.0027943
GO:0034123	Biological Process	positive regulation of toll-like receptor signaling pathway	0.0034009	GO:0005743	Cellular Component	mitochondrial inner membrane	0.00626537	GO:0032677	Biological Process	regulation of interleukin-8 production	0.0027943
GO:0097345	Biological Process	mitochondrial outer membrane permeabilization	0.0034009	GO:0015171	Molecular Function	amino acid transmembrane transporter activity	0.00628123	GO:0033866	Biological Process	nucleoside bisphosphate biosynthetic process	0.0027943
GO:1900101	Biological Process	regulation of endoplasmic reticulum unfolded protein response	0.0034009	GO:0015893	Biological Process	drug transport	0.00629951	GO:0034030	Biological Process	ribonucleoside bisphosphate biosynthetic process	0.0027943
GO:0032535	Biological Process	regulation of cellular component size	0.00340465	GO:1904707	Biological Process	positive regulation of vascular smooth muscle cell proliferation	0.00630759	GO:0034033	Biological Process	purine nucleoside bisphosphate biosynthetic process	0.0027943
GO:0048708	Biological Process	astrocyte differentiation	0.00342331	GO:0032527	Biological Process	protein exit from endoplasmic reticulum	0.0063174	GO:0050732	Biological Process	negative regulation of peptidyl-tyrosine phosphorylation	0.0027943
GO:0016043	Biological Process	cellular component organization	0.00342558	GO:0048806	Biological Process	genitalia development	0.0063174	GO:0006641	Biological Process	triglyceride metabolic process	0.00282783
GO:0008089	Biological Process	anterograde axonal transport	0.00344131	GO:0008637	Biological Process	apoptotic mitochondrial changes	0.00636605	GO:0001540	Molecular Function	amyloid-beta binding	0.0028468
GO:0032469	Biological Process	endoplasmic reticulum calcium ion homeostasis	0.00344131	GO:0032870	Biological Process	cellular response to hormone stimulus	0.00637893	GO:0007417	Biological Process	central nervous system development	0.00285731
GO:0009206	Biological Process	purine ribonucleoside triphosphate biosynthetic process	0.00350902	GO:0051186	Biological Process	cofactor metabolic process	0.00637893	GO:0007599	Biological Process	hemostasis	0.00289662
GO:0005741	Cellular Component	mitochondrial outer membrane	0.00356469	GO:0009132	Biological Process	nucleoside diphosphate metabolic process	0.00641467	GO:0019722	Biological Process	calcium-mediated signaling	0.00289662
GO:0006997	Biological Process	nucleus organization	0.00357737	GO:0017156	Biological Process	calcium ion regulated exocytosis	0.00641467	GO:0009116	Biological Process	nucleoside metabolic process	0.00295927
GO:0031344	Biological Process	regulation of cell projection organization	0.00358611	GO:1904950	Biological Process	negative regulation of establishment of protein localization	0.00641467	GO:0021987	Biological Process	cerebral cortex development	0.00295927
GO:0071260	Biological Process	cellular response to mechanical stimulus	0.00361388	GO:0032872	Biological Process	regulation of stress-activated MAPK cascade	0.00643532	GO:0033135	Biological Process	regulation of peptidyl-serine phosphorylation	0.00296604
GO:0006898	Biological Process	receptor-mediated endocytosis	0.00362297	GO:0042803	Molecular Function	protein homodimerization activity	0.00643739	GO:0046903	Biological Process	secretion	0.00296756
GO:0016054	Biological Process	organic acid catabolic process	0.00362297	GO:0051650	Biological Process	establishment of vesicle localization	0.00645307	GO:0070482	Biological Process	response to oxygen levels	0.00299442
GO:0046395	Biological Process	carboxylic acid catabolic process	0.00362297	GO:0070302	Biological Process	regulation of stress-activated protein kinase signaling cascade	0.00645307	GO:0060255	Biological Process	regulation of macromolecule metabolic process	0.00300205
GO:2001234	Biological Process	negative regulation of apoptotic signaling pathway	0.00362297	GO:0051047	Biological Process	positive regulation of secretion	0.00648008	GO:0006165	Biological Process	nucleoside diphosphate phosphorylation	0.00302884
GO:0034440	Biological Process	lipid oxidation	0.00363055	GO:0010632	Biological Process	regulation of epithelial cell migration	0.00648133	GO:0046939	Biological Process	nucleotide phosphorylation	0.00302884
GO:1903038	Biological Process	negative regulation of leukocyte cell-cell adhesion	0.00363055	GO:0051648	Biological Process	vesicle localization	0.00648955	GO:0050818	Biological Process	regulation of coagulation	0.00306082
GO:0009200	Biological Process	deoxyribonucleoside triphosphate metabolic process	0.00368872	GO:0051403	Biological Process	stress-activated MAPK cascade	0.00649608	GO:0050798	Biological Process	activated T cell proliferation	0.00315262
GO:0033148	Biological Process	positive regulation of intracellular estrogen receptor signaling pathway	0.00368872	GO:0030100	Biological Process	regulation of endocytosis	0.00650051	GO:0061082	Biological Process	myeloid leukocyte cytokine production	0.00315262
GO:0034214	Biological Process	protein hexamerization	0.00368872	GO:0048863	Biological Process	stem cell differentiation	0.00650051	GO:0071402	Biological Process	cellular response to lipoprotein particle stimulus	0.00315262
GO:0034349	Biological Process	glial cell apoptotic process	0.00368872	GO:0046434	Biological Process	organophosphate catabolic process	0.00650301	GO:0042098	Biological Process	T cell proliferation	0.00317326
GO:0072530	Biological Process	purine-containing compound transmembrane transport	0.00368872	GO:0008028	Molecular Function	monocarboxylic acid transmembrane transporter activity	0.00656469	GO:0021537	Biological Process	telencephalon development	0.00317501
GO:1901679	Biological Process	nucleotide transmembrane transport	0.00368872	GO:0006812	Biological Process	cation transport	0.00660131	GO:0046651	Biological Process	lymphocyte proliferation	0.00322346
GO:0051051	Biological Process	negative regulation of transport	0.00374209	GO:0031305	Cellular Component	integral component of mitochondrial inner membrane	0.00668724	GO:0030173	Cellular Component	integral component of Golgi membrane	0.0032297
GO:0098562	Cellular Component	cytoplasmic side of membrane	0.00375319	GO:0007031	Biological Process	peroxisome organization	0.00673705	GO:0042562	Molecular Function	hormone binding	0.00326063
GO:0072659	Biological Process	protein localization to plasma membrane	0.00376334	GO:0010470	Biological Process	regulation of gastrulation	0.00673705	GO:0006996	Biological Process	organelle organization	0.00328884
GO:0060322	Biological Process	head development	0.0037687	GO:0034205	Biological Process	amyloid-beta formation	0.00673705	GO:0033865	Biological Process	nucleoside bisphosphate metabolic process	0.00329435
GO:0042180	Biological Process	cellular ketone metabolic process	0.00380255	GO:0050922	Biological Process	negative regulation of chemotaxis	0.00673705	GO:0033875	Biological Process	ribonucleoside bisphosphate metabolic process	0.00329435
GO:0005488	Molecular Function	binding	0.0038073	GO:0005802	Cellular Component	trans-Golgi network	0.00678171	GO:0034032	Biological Process	purine nucleoside bisphosphate metabolic process	0.00329435
GO:0055082	Biological Process	cellular chemical homeostasis	0.00381875	GO:0022414	Biological Process	reproductive process	0.00687501	GO:1990266	Biological Process	neutrophil migration	0.00329435
GO:0004527	Molecular Function	exonuclease activity	0.00381877	GO:0061630	Molecular Function	ubiquitin protein ligase activity	0.00691752	GO:0032587	Cellular Component	ruffle membrane	0.00329687
GO:0006165	Biological Process	nucleoside diphosphate phosphorylation	0.00383083	GO:0006140	Biological Process	regulation of nucleotide metabolic process	0.00692794	GO:0032592	Cellular Component	integral component of mitochondrial membrane	0.00329687
GO:0046939	Biological Process	nucleotide phosphorylation	0.00383083	GO:0045446	Biological Process	endothelial cell differentiation	0.00692794	GO:0030193	Biological Process	regulation of blood coagulation	0.00329738
GO:0032436	Biological Process	positive regulation of proteasomal ubiquitin-dependent protein catabolic process	0.00384817	GO:0042157	Biological Process	lipoprotein metabolic process	0.0069663	GO:0030593	Biological Process	neutrophil chemotaxis	0.00329738
GO:0045766	Biological Process	positive regulation of angiogenesis	0.00390313	GO:0001816	Biological Process	cytokine production	0.00700922	GO:0042982	Biological Process	amyloid precursor protein metabolic process	0.00329738
GO:1903362	Biological Process	regulation of cellular protein catabolic process	0.00390869	GO:0038034	Biological Process	signal transduction in absence of ligand	0.00701682	GO:1990234	Cellular Component	transferase complex	0.00329759
GO:0007030	Biological Process	Golgi organization	0.003929	GO:0048661	Biological Process	positive regulation of smooth muscle cell proliferation	0.00701682	GO:0046777	Biological Process	protein autophosphorylation	0.00330133
GO:0032943	Biological Process	mononuclear cell proliferation	0.00396132	GO:0001726	Cellular Component	ruffle	0.00716847	GO:0014065	Biological Process	phosphatidylinositol 3-kinase signaling	0.00331452
GO:0045861	Biological Process	negative regulation of proteolysis	0.00396132	GO:2001236	Biological Process	regulation of extrinsic apoptotic signaling pathway	0.00719689	GO:0070374	Biological Process	positive regulation of ERK1 and ERK2 cascade	0.00333003
GO:0000428	Cellular Component	DNA-directed RNA polymerase complex	0.00398076	GO:0036452	Cellular Component	ESCRT complex	0.00726524	GO:0002573	Biological Process	myeloid leukocyte differentiation	0.00334657
GO:0055029	Cellular Component	nuclear DNA-directed RNA polymerase complex	0.00398076	GO:0044853	Cellular Component	plasma membrane raft	0.00727224	GO:0032946	Biological Process	positive regulation of mononuclear cell proliferation	0.00335318
GO:0042982	Biological Process	amyloid precursor protein metabolic process	0.00413148	GO:0035639	Molecular Function	purine ribonucleoside triphosphate binding	0.00731523	GO:0050671	Biological Process	positive regulation of lymphocyte proliferation	0.00335318
GO:0050672	Biological Process	negative regulation of lymphocyte proliferation	0.00413351	GO:0007167	Biological Process	enzyme linked receptor protein signaling pathway	0.00733847	GO:0006469	Biological Process	negative regulation of protein kinase activity	0.00335378
GO:0060324	Biological Process	face development	0.00413351	GO:0042592	Biological Process	homeostatic process	0.0073814	GO:0004550	Molecular Function	nucleoside diphosphate kinase activity	0.00336955
GO:0010977	Biological Process	negative regulation of neuron projection development	0.00413726	GO:0015238	Molecular Function	drug transmembrane transporter activity	0.00738994	GO:0016236	Biological Process	macroautophagy	0.0034216
GO:0046700	Biological Process	heterocycle catabolic process	0.00416959	GO:0051087	Molecular Function	chaperone binding	0.00738994	GO:0048856	Biological Process	anatomical structure development	0.00350455
GO:0045944	Biological Process	positive regulation of transcription by RNA polymerase II	0.00426276	GO:0000281	Biological Process	mitotic cytokinesis	0.00742572	GO:1990830	Biological Process	cellular response to leukemia inhibitory factor	0.00351634
GO:0050794	Biological Process	regulation of cellular process	0.00430447	GO:0006612	Biological Process	protein targeting to membrane	0.00742572	GO:0030424	Cellular Component	axon	0.00352772
GO:0070302	Biological Process	regulation of stress-activated protein kinase signaling cascade	0.00432668	GO:0043394	Molecular Function	proteoglycan binding	0.00747083	GO:1903201	Biological Process	regulation of oxidative stress-induced cell death	0.00353144
GO:0016241	Biological Process	regulation of macroautophagy	0.00433362	GO:0098662	Biological Process	inorganic cation transmembrane transport	0.00750526	GO:0050727	Biological Process	regulation of inflammatory response	0.00357222
GO:0005769	Cellular Component	early endosome	0.00435927	GO:2001235	Biological Process	positive regulation of apoptotic signaling pathway	0.00757545	GO:0030139	Cellular Component	endocytic vesicle	0.00362166
GO:0042277	Molecular Function	peptide binding	0.00436386	GO:0019005	Cellular Component	SCF ubiquitin ligase complex	0.00759427	GO:0010605	Biological Process	negative regulation of macromolecule metabolic process	0.00364124
GO:0018108	Biological Process	peptidyl-tyrosine phosphorylation	0.00436595	GO:0044306	Cellular Component	neuron projection terminus	0.00759427	GO:0032640	Biological Process	tumor necrosis factor production	0.00366022
GO:0045765	Biological Process	regulation of angiogenesis	0.00442256	GO:0016861	Molecular Function	intramolecular oxidoreductase activity, interconverting aldoses and ketoses	0.00764155	GO:0032680	Biological Process	regulation of tumor necrosis factor production	0.00366022
GO:0010822	Biological Process	positive regulation of mitochondrion organization	0.00443135	GO:0017169	Molecular Function	CDP-alcohol phosphatidyltransferase activity	0.00764155	GO:0061695	Cellular Component	transferase complex, transferring phosphorus-containing groups	0.00369364
GO:0050000	Biological Process	chromosome localization	0.00443135	GO:0042500	Molecular Function	aspartic endopeptidase activity, intramembrane cleaving	0.00764155	GO:0098656	Biological Process	anion transmembrane transport	0.00369483
GO:1901214	Biological Process	regulation of neuron death	0.00448037	GO:0008361	Biological Process	regulation of cell size	0.00765408	GO:0019901	Molecular Function	protein kinase binding	0.00369725
GO:0009100	Biological Process	glycoprotein metabolic process	0.00448244	GO:0043271	Biological Process	negative regulation of ion transport	0.00767761	GO:0009119	Biological Process	ribonucleoside metabolic process	0.00370855
GO:0031966	Cellular Component	mitochondrial membrane	0.00451511	GO:0015807	Biological Process	L-amino acid transport	0.00769631	GO:0051897	Biological Process	positive regulation of protein kinase B signaling	0.00370855
GO:0033674	Biological Process	positive regulation of kinase activity	0.0045855	GO:0021795	Biological Process	cerebral cortex cell migration	0.00769631	GO:0019902	Molecular Function	phosphatase binding	0.00371546
GO:0034248	Biological Process	regulation of cellular amide metabolic process	0.00461558	GO:0051271	Biological Process	negative regulation of cellular component movement	0.00774545	GO:0050679	Biological Process	positive regulation of epithelial cell proliferation	0.00373137
GO:0000045	Biological Process	autophagosome assembly	0.00467528	GO:0030857	Biological Process	negative regulation of epithelial cell differentiation	0.00776135	GO:0035384	Biological Process	thioester biosynthetic process	0.00373439
GO:0014066	Biological Process	regulation of phosphatidylinositol 3-kinase signaling	0.00467528	GO:0033173	Biological Process	calcineurin-NFAT signaling cascade	0.00776135	GO:0042304	Biological Process	regulation of fatty acid biosynthetic process	0.00373439
GO:2000278	Biological Process	regulation of DNA biosynthetic process	0.00467528	GO:0043011	Biological Process	myeloid dendritic cell differentiation	0.00777034	GO:0071616	Biological Process	acyl-CoA biosynthetic process	0.00373439
GO:0008625	Biological Process	extrinsic apoptotic signaling pathway via death domain receptors	0.00469511	GO:0045056	Biological Process	transcytosis	0.00777034	GO:0006839	Biological Process	mitochondrial transport	0.00375211
GO:0051651	Biological Process	maintenance of location in cell	0.00469511	GO:0048532	Biological Process	anatomical structure arrangement	0.00777034	GO:0045055	Biological Process	regulated exocytosis	0.00375211
GO:0000295	Molecular Function	adenine nucleotide transmembrane transporter activity	0.00470357	GO:0051580	Biological Process	regulation of neurotransmitter uptake	0.00777034	GO:0021795	Biological Process	cerebral cortex cell migration	0.0037543
GO:0005346	Molecular Function	purine ribonucleotide transmembrane transporter activity	0.00470357	GO:0070498	Biological Process	interleukin-1-mediated signaling pathway	0.00777034	GO:0032507	Biological Process	maintenance of protein location in cell	0.0037543
GO:0032183	Molecular Function	SUMO binding	0.00470357	GO:0071622	Biological Process	regulation of granulocyte chemotaxis	0.00782321	GO:1903317	Biological Process	regulation of protein maturation	0.0037543
GO:0051787	Molecular Function	misfolded protein binding	0.00470357	GO:0072350	Biological Process	tricarboxylic acid metabolic process	0.00782321	GO:0051656	Biological Process	establishment of organelle localization	0.00377885
GO:0006984	Biological Process	ER-nucleus signaling pathway	0.0047409	GO:0030170	Molecular Function	pyridoxal phosphate binding	0.00783544	GO:0002697	Biological Process	regulation of immune effector process	0.00378273
GO:0051896	Biological Process	regulation of protein kinase B signaling	0.00479884	GO:0070279	Molecular Function	vitamin B6 binding	0.00783544	GO:0030098	Biological Process	lymphocyte differentiation	0.00379793
GO:0097237	Biological Process	cellular response to toxic substance	0.00479884	GO:1901215	Biological Process	negative regulation of neuron death	0.00785486	GO:0044877	Molecular Function	protein-containing complex binding	0.00381581
GO:0043534	Biological Process	blood vessel endothelial cell migration	0.00480093	GO:0042552	Biological Process	myelination	0.00790291	GO:0005342	Molecular Function	organic acid transmembrane transporter activity	0.00383615
GO:0071453	Biological Process	cellular response to oxygen levels	0.00480093	GO:0008373	Molecular Function	sialyltransferase activity	0.00803395	GO:0035336	Biological Process	long-chain fatty-acyl-CoA metabolic process	0.00384945
GO:0050856	Biological Process	regulation of T cell receptor signaling pathway	0.00480345	GO:0031098	Biological Process	stress-activated protein kinase signaling cascade	0.00810514	GO:0045624	Biological Process	positive regulation of T-helper cell differentiation	0.00384945
GO:0060337	Biological Process	type I interferon signaling pathway	0.00480345	GO:0051402	Biological Process	neuron apoptotic process	0.00820255	GO:1900037	Biological Process	regulation of cellular response to hypoxia	0.00384945
GO:0071357	Biological Process	cellular response to type I interferon	0.00480345	GO:0001553	Biological Process	luteinization	0.00823022	GO:0045335	Cellular Component	phagocytic vesicle	0.0038704
GO:0007249	Biological Process	I-kappaB kinase/NF-kappaB signaling	0.00481551	GO:0002468	Biological Process	dendritic cell antigen processing and presentation	0.00823022	GO:0008289	Molecular Function	lipid binding	0.0039159
GO:0009108	Biological Process	coenzyme biosynthetic process	0.00481551	GO:0002604	Biological Process	regulation of dendritic cell antigen processing and presentation	0.00823022	GO:0019430	Biological Process	removal of superoxide radicals	0.00393687
GO:0097718	Molecular Function	disordered domain specific binding	0.00483116	GO:0015866	Biological Process	ADP transport	0.00823022	GO:0042059	Biological Process	negative regulation of epidermal growth factor receptor signaling pathway	0.00393687
GO:0002573	Biological Process	myeloid leukocyte differentiation	0.00488948	GO:0031340	Biological Process	positive regulation of vesicle fusion	0.00823022	GO:0043372	Biological Process	positive regulation of CD4-positive, alpha-beta T cell differentiation	0.00393687
GO:0022407	Biological Process	regulation of cell-cell adhesion	0.00489717	GO:0032276	Biological Process	regulation of gonadotropin secretion	0.00823022	GO:0060544	Biological Process	regulation of necroptotic process	0.00393687
GO:0022029	Biological Process	telencephalon cell migration	0.00490253	GO:0060613	Biological Process	fat pad development	0.00823022	GO:0006612	Biological Process	protein targeting to membrane	0.00394486
GO:0072655	Biological Process	establishment of protein localization to mitochondrion	0.00490253	GO:0061684	Biological Process	chaperone-mediated autophagy	0.00823022	GO:1900407	Biological Process	regulation of cellular response to oxidative stress	0.00394486
GO:0048661	Biological Process	positive regulation of smooth muscle cell proliferation	0.00498592	GO:0071803	Biological Process	positive regulation of podosome assembly	0.00823022	GO:0097192	Biological Process	extrinsic apoptotic signaling pathway in absence of ligand	0.00395362
GO:0016616	Molecular Function	oxidoreductase activity, acting on the CH-OH group of donors, NAD or NADP as acceptor	0.00500704	GO:0097396	Biological Process	response to interleukin-17	0.00823022	GO:0042531	Biological Process	positive regulation of tyrosine phosphorylation of STAT protein	0.00406514
GO:0008409	Molecular Function	5'-3' exonuclease activity	0.00504988	GO:0097398	Biological Process	cellular response to interleukin-17	0.00823022	GO:0042147	Biological Process	retrograde transport, endosome to Golgi	0.0040967
GO:0070403	Molecular Function	NAD+ binding	0.00504988	GO:0097400	Biological Process	interleukin-17-mediated signaling pathway	0.00823022	GO:0019900	Molecular Function	kinase binding	0.00410582
GO:0017038	Biological Process	protein import	0.00506866	GO:1990456	Biological Process	mitochondrion-endoplasmic reticulum membrane tethering	0.00823022	GO:0050854	Biological Process	regulation of antigen receptor-mediated signaling pathway	0.00411225
GO:1903047	Biological Process	mitotic cell cycle process	0.00514371	GO:0006898	Biological Process	receptor-mediated endocytosis	0.00823086	GO:0090559	Biological Process	regulation of membrane permeability	0.00411225
GO:0016592	Cellular Component	mediator complex	0.00514505	GO:0006096	Biological Process	glycolytic process	0.00824899	GO:0030175	Cellular Component	filopodium	0.00414636
GO:0016817	Molecular Function	hydrolase activity, acting on acid anhydrides	0.00519421	GO:0006757	Biological Process	ATP generation from ADP	0.00824899	GO:0017144	Biological Process	drug metabolic process	0.0041579
GO:0016818	Molecular Function	hydrolase activity, acting on acid anhydrides, in phosphorus-containing anhydrides	0.00519421	GO:0017158	Biological Process	regulation of calcium ion-dependent exocytosis	0.00824899	GO:0070661	Biological Process	leukocyte proliferation	0.00417743
GO:2000116	Biological Process	regulation of cysteine-type endopeptidase activity	0.0052192	GO:0006865	Biological Process	amino acid transport	0.00831772	GO:0030890	Biological Process	positive regulation of B cell proliferation	0.00420663
GO:1905037	Biological Process	autophagosome organization	0.00524338	GO:0032006	Biological Process	regulation of TOR signaling	0.00831772	GO:0036293	Biological Process	response to decreased oxygen levels	0.00420963
GO:0043170	Biological Process	macromolecule metabolic process	0.00524798	GO:0090575	Cellular Component	RNA polymerase II transcription factor complex	0.00834856	GO:0016192	Biological Process	vesicle-mediated transport	0.0042332
GO:0043123	Biological Process	positive regulation of I-kappaB kinase/NF-kappaB signaling	0.00526678	GO:0001817	Biological Process	regulation of cytokine production	0.00835713	GO:0043167	Molecular Function	ion binding	0.0043157
GO:0030518	Biological Process	intracellular steroid hormone receptor signaling pathway	0.00530414	GO:0055082	Biological Process	cellular chemical homeostasis	0.00838159	GO:1902107	Biological Process	positive regulation of leukocyte differentiation	0.00431686
GO:0044853	Cellular Component	plasma membrane raft	0.00532325	GO:0006468	Biological Process	protein phosphorylation	0.00841458	GO:0044798	Cellular Component	nuclear transcription factor complex	0.00432615
GO:0009201	Biological Process	ribonucleoside triphosphate biosynthetic process	0.00538711	GO:0071005	Cellular Component	U2-type precatalytic spliceosome	0.00846061	GO:0030522	Biological Process	intracellular receptor signaling pathway	0.00435531
GO:0005815	Cellular Component	microtubule organizing center	0.00545597	GO:0071011	Cellular Component	precatalytic spliceosome	0.00846061	GO:0032943	Biological Process	mononuclear cell proliferation	0.00435531
GO:0032400	Biological Process	melanosome localization	0.00548471	GO:0090022	Biological Process	regulation of neutrophil chemotaxis	0.00847797	GO:1902105	Biological Process	regulation of leukocyte differentiation	0.00435531
GO:0032401	Biological Process	establishment of melanosome localization	0.00548471	GO:0042866	Biological Process	pyruvate biosynthetic process	0.00863269	GO:0050839	Molecular Function	cell adhesion molecule binding	0.00435919
GO:0032509	Biological Process	endosome transport via multivesicular body sorting pathway	0.00548471	GO:0048471	Cellular Component	perinuclear region of cytoplasm	0.00863488	GO:0051046	Biological Process	regulation of secretion	0.00436104
GO:0036119	Biological Process	response to platelet-derived growth factor	0.00548471	GO:0019901	Molecular Function	protein kinase binding	0.00867315	GO:0071706	Biological Process	tumor necrosis factor superfamily cytokine production	0.00437292
GO:0036498	Biological Process	IRE1-mediated unfolded protein response	0.00548471	GO:0050435	Biological Process	amyloid-beta metabolic process	0.00876073	GO:1903555	Biological Process	regulation of tumor necrosis factor superfamily cytokine production	0.00437292
GO:0044154	Biological Process	histone H3-K14 acetylation	0.00548471	GO:0005634	Cellular Component	nucleus	0.0088183	GO:1901214	Biological Process	regulation of neuron death	0.00443608
GO:0045589	Biological Process	regulation of regulatory T cell differentiation	0.00548471	GO:0006790	Biological Process	sulfur compound metabolic process	0.00885603	GO:0031929	Biological Process	TOR signaling	0.00445691
GO:0071786	Biological Process	endoplasmic reticulum tubular network organization	0.00548471	GO:0031588	Cellular Component	nucleotide-activated protein kinase complex	0.00886549	GO:1900180	Biological Process	regulation of protein localization to nucleus	0.00445691
GO:0051093	Biological Process	negative regulation of developmental process	0.00549892	GO:1901660	Biological Process	calcium ion export	0.00897806	GO:0019887	Molecular Function	protein kinase regulator activity	0.00448027
GO:0019900	Molecular Function	kinase binding	0.00556616	GO:1904862	Biological Process	inhibitory synapse assembly	0.00897806	GO:0005496	Molecular Function	steroid binding	0.00450584
GO:0016607	Cellular Component	nuclear speck	0.00558438	GO:1905906	Biological Process	regulation of amyloid fibril formation	0.00897806	GO:0043900	Biological Process	regulation of multi-organism process	0.00450839
GO:1900180	Biological Process	regulation of protein localization to nucleus	0.00559286	GO:1902803	Biological Process	regulation of synaptic vesicle transport	0.00898266	GO:0048731	Biological Process	system development	0.00450905
GO:0021955	Biological Process	central nervous system neuron axonogenesis	0.00561815	GO:2000300	Biological Process	regulation of synaptic vesicle exocytosis	0.00898266	GO:0060326	Biological Process	cell chemotaxis	0.00455581
GO:0006954	Biological Process	inflammatory response	0.00562697	GO:0031974	Cellular Component	membrane-enclosed lumen	0.00901156	GO:0031970	Cellular Component	organelle envelope lumen	0.00456565
GO:0005544	Molecular Function	calcium-dependent phospholipid binding	0.00563199	GO:0043233	Cellular Component	organelle lumen	0.00901156	GO:1903052	Biological Process	positive regulation of proteolysis involved in cellular protein catabolic process	0.00462633
GO:0016491	Molecular Function	oxidoreductase activity	0.00567161	GO:0070013	Cellular Component	intracellular organelle lumen	0.00901156	GO:0006520	Biological Process	cellular amino acid metabolic process	0.00463986
GO:0009260	Biological Process	ribonucleotide biosynthetic process	0.00568274	GO:0008180	Cellular Component	COP9 signalosome	0.00904086	GO:2000573	Biological Process	positive regulation of DNA biosynthetic process	0.00466285
GO:0046390	Biological Process	ribose phosphate biosynthetic process	0.00568274	GO:0006873	Biological Process	cellular ion homeostasis	0.00908652	GO:0044265	Biological Process	cellular macromolecule catabolic process	0.00470419
GO:0008203	Biological Process	cholesterol metabolic process	0.00571057	GO:0006979	Biological Process	response to oxidative stress	0.00918787	GO:0019199	Molecular Function	transmembrane receptor protein kinase activity	0.00484735
GO:0021885	Biological Process	forebrain cell migration	0.005733	GO:1901505	Molecular Function	carbohydrate derivative transmembrane transporter activity	0.00926107	GO:0006928	Biological Process	movement of cell or subcellular component	0.00493534
GO:0090407	Biological Process	organophosphate biosynthetic process	0.00573342	GO:0061458	Biological Process	reproductive system development	0.00930422	GO:0046943	Molecular Function	carboxylic acid transmembrane transporter activity	0.00494801
GO:0042098	Biological Process	T cell proliferation	0.00579121	GO:0050850	Biological Process	positive regulation of calcium-mediated signaling	0.00932394	GO:0005975	Biological Process	carbohydrate metabolic process	0.00496768
GO:0007059	Biological Process	chromosome segregation	0.00581725	GO:1902991	Biological Process	regulation of amyloid precursor protein catabolic process	0.00932394	GO:0033143	Biological Process	regulation of intracellular steroid hormone receptor signaling pathway	0.00497638
GO:0008277	Biological Process	regulation of G protein-coupled receptor signaling pathway	0.00584025	GO:0022890	Molecular Function	inorganic cation transmembrane transporter activity	0.00937139	GO:0001772	Cellular Component	immunological synapse	0.00498864
GO:1901800	Biological Process	positive regulation of proteasomal protein catabolic process	0.00584025	GO:0031400	Biological Process	negative regulation of protein modification process	0.0094244	GO:0048513	Biological Process	animal organ development	0.00500793
GO:0030880	Cellular Component	RNA polymerase complex	0.0058498	GO:0015605	Molecular Function	organophosphate ester transmembrane transporter activity	0.00942774	GO:0008286	Biological Process	insulin receptor signaling pathway	0.00501493
GO:0050798	Biological Process	activated T cell proliferation	0.00585424	GO:0098798	Cellular Component	mitochondrial protein complex	0.00949536	GO:0034754	Biological Process	cellular hormone metabolic process	0.00501493
GO:0071985	Biological Process	multivesicular body sorting pathway	0.00585424	GO:0034707	Cellular Component	chloride channel complex	0.00961636	GO:0046916	Biological Process	cellular transition metal ion homeostasis	0.00501493
GO:0009991	Biological Process	response to extracellular stimulus	0.00585727	GO:0050896	Biological Process	response to stimulus	0.00961979	GO:1903038	Biological Process	negative regulation of leukocyte cell-cell adhesion	0.00501493
GO:0046434	Biological Process	organophosphate catabolic process	0.00586156	GO:0016853	Molecular Function	isomerase activity	0.0097218	GO:0048144	Biological Process	fibroblast proliferation	0.00503457
GO:0045785	Biological Process	positive regulation of cell adhesion	0.00586702	GO:0015844	Biological Process	monoamine transport	0.00972677	GO:0002263	Biological Process	cell activation involved in immune response	0.00504529
GO:1901293	Biological Process	nucleoside phosphate biosynthetic process	0.00588265	GO:0045646	Biological Process	regulation of erythrocyte differentiation	0.00972677	GO:0032153	Cellular Component	cell division site	0.00510099
GO:0042110	Biological Process	T cell activation	0.00588677	GO:0034976	Biological Process	response to endoplasmic reticulum stress	0.00997013	GO:0018105	Biological Process	peptidyl-serine phosphorylation	0.00516024
GO:0043903	Biological Process	regulation of symbiosis, encompassing mutualism through parasitism	0.00589601	GO:0009185	Biological Process	ribonucleoside diphosphate metabolic process	0.00998069	GO:0007420	Biological Process	brain development	0.00516694
GO:0050863	Biological Process	regulation of T cell activation	0.00591776	GO:0033674	Biological Process	positive regulation of kinase activity	0.0100571	GO:0055076	Biological Process	transition metal ion homeostasis	0.00517038
GO:0031461	Cellular Component	cullin-RING ubiquitin ligase complex	0.00598022	GO:0043523	Biological Process	regulation of neuron apoptotic process	0.0100735	GO:0010939	Biological Process	regulation of necrotic cell death	0.00521176
GO:0035337	Biological Process	fatty-acyl-CoA metabolic process	0.00600385	GO:0030336	Biological Process	negative regulation of cell migration	0.0101041	GO:0051457	Biological Process	maintenance of protein location in nucleus	0.00521176
GO:0046006	Biological Process	regulation of activated T cell proliferation	0.00600385	GO:0006950	Biological Process	response to stress	0.0101286	GO:0090314	Biological Process	positive regulation of protein targeting to membrane	0.00521176
GO:0071450	Biological Process	cellular response to oxygen radical	0.00600385	GO:0000082	Biological Process	G1/S transition of mitotic cell cycle	0.0101357	GO:0030117	Cellular Component	membrane coat	0.00524298
GO:0071451	Biological Process	cellular response to superoxide	0.00600385	GO:0006457	Biological Process	protein folding	0.0101357	GO:0048475	Cellular Component	coated membrane	0.00524298
GO:1990000	Biological Process	amyloid fibril formation	0.00600385	GO:0008283	Biological Process	cell proliferation	0.0101492	GO:0033043	Biological Process	regulation of organelle organization	0.00526569
GO:0007080	Biological Process	mitotic metaphase plate congression	0.0060053	GO:0051961	Biological Process	negative regulation of nervous system development	0.0101835	GO:0043903	Biological Process	regulation of symbiosis, encompassing mutualism through parasitism	0.00527135
GO:0006626	Biological Process	protein targeting to mitochondrion	0.00609122	GO:0017076	Molecular Function	purine nucleotide binding	0.0102434	GO:0032502	Biological Process	developmental process	0.00534712
GO:1990928	Biological Process	response to amino acid starvation	0.00609122	GO:0021953	Biological Process	central nervous system neuron differentiation	0.0102853	GO:0032418	Biological Process	lysosome localization	0.00540207
GO:0004714	Molecular Function	transmembrane receptor protein tyrosine kinase activity	0.00610116	GO:0006091	Biological Process	generation of precursor metabolites and energy	0.01037	GO:0033559	Biological Process	unsaturated fatty acid metabolic process	0.00540207
GO:0072522	Biological Process	purine-containing compound biosynthetic process	0.00615422	GO:0004842	Molecular Function	ubiquitin-protein transferase activity	0.0103704	GO:0070613	Biological Process	regulation of protein processing	0.00540207
GO:0021761	Biological Process	limbic system development	0.00617635	GO:0032154	Cellular Component	cleavage furrow	0.0103761	GO:0071453	Biological Process	cellular response to oxygen levels	0.0054088
GO:0006281	Biological Process	DNA repair	0.00624932	GO:0044843	Biological Process	cell cycle G1/S phase transition	0.0103973	GO:0097479	Biological Process	synaptic vesicle localization	0.0054088
GO:0006754	Biological Process	ATP biosynthetic process	0.00625469	GO:0006643	Biological Process	membrane lipid metabolic process	0.0104003	GO:1990823	Biological Process	response to leukemia inhibitory factor	0.0054088
GO:0016471	Cellular Component	vacuolar proton-transporting V-type ATPase complex	0.00630348	GO:0071375	Biological Process	cellular response to peptide hormone stimulus	0.0104236	GO:0016125	Biological Process	sterol metabolic process	0.00543335
GO:0007169	Biological Process	transmembrane receptor protein tyrosine kinase signaling pathway	0.00631212	GO:1903532	Biological Process	positive regulation of secretion by cell	0.0104318	GO:0050714	Biological Process	positive regulation of protein secretion	0.00543335
GO:0034763	Biological Process	negative regulation of transmembrane transport	0.00640302	GO:0022607	Biological Process	cellular component assembly	0.0105338	GO:1901222	Biological Process	regulation of NIK/NF-kappaB signaling	0.00543335
GO:0030100	Biological Process	regulation of endocytosis	0.0064167	GO:0006090	Biological Process	pyruvate metabolic process	0.0105463	GO:1901184	Biological Process	regulation of ERBB signaling pathway	0.00546859
GO:0048863	Biological Process	stem cell differentiation	0.0064167	GO:0033138	Biological Process	positive regulation of peptidyl-serine phosphorylation	0.0105463	GO:0010822	Biological Process	positive regulation of mitochondrion organization	0.00556152
GO:0016462	Molecular Function	pyrophosphatase activity	0.00643531	GO:1901800	Biological Process	positive regulation of proteasomal protein catabolic process	0.0105463	GO:0042542	Biological Process	response to hydrogen peroxide	0.00556152
GO:0071005	Cellular Component	U2-type precatalytic spliceosome	0.00645236	GO:0005215	Molecular Function	transporter activity	0.010554	GO:1902882	Biological Process	regulation of response to oxidative stress	0.00556152
GO:0071011	Cellular Component	precatalytic spliceosome	0.00645236	GO:0048016	Biological Process	inositol phosphate-mediated signaling	0.0106537	GO:0006879	Biological Process	cellular iron ion homeostasis	0.00574983
GO:0035303	Biological Process	regulation of dephosphorylation	0.00646455	GO:0051196	Biological Process	regulation of coenzyme metabolic process	0.0106537	GO:0032527	Biological Process	protein exit from endoplasmic reticulum	0.00574983
GO:0003729	Molecular Function	mRNA binding	0.00648802	GO:0060291	Biological Process	long-term synaptic potentiation	0.0106537	GO:0032611	Biological Process	interleukin-1 beta production	0.00574983
GO:0043491	Biological Process	protein kinase B signaling	0.00660736	GO:0001525	Biological Process	angiogenesis	0.0106911	GO:0032651	Biological Process	regulation of interleukin-1 beta production	0.00574983
GO:0060760	Biological Process	positive regulation of response to cytokine stimulus	0.00661166	GO:0001702	Biological Process	gastrulation with mouth forming second	0.0107373	GO:0038061	Biological Process	NIK/NF-kappaB signaling	0.00577835
GO:0001846	Molecular Function	opsonin binding	0.00661181	GO:0015872	Biological Process	dopamine transport	0.0107373	GO:1902494	Cellular Component	catalytic complex	0.0058257
GO:0010340	Molecular Function	carboxyl-O-methyltransferase activity	0.00661181	GO:0030517	Biological Process	negative regulation of axon extension	0.0107373	GO:1903320	Biological Process	regulation of protein modification by small protein conjugation or removal	0.00583295
GO:0051998	Molecular Function	protein carboxyl O-methyltransferase activity	0.00661181	GO:0051489	Biological Process	regulation of filopodium assembly	0.0107373	GO:0055082	Biological Process	cellular chemical homeostasis	0.0058759
GO:0006906	Biological Process	vesicle fusion	0.00661922	GO:0061339	Biological Process	establishment or maintenance of monopolar cell polarity	0.0107373	GO:0004659	Molecular Function	prenyltransferase activity	0.00589256
GO:0043484	Biological Process	regulation of RNA splicing	0.00663614	GO:0070741	Biological Process	response to interleukin-6	0.0107373	GO:0021543	Biological Process	pallium development	0.00592731
GO:0032434	Biological Process	regulation of proteasomal ubiquitin-dependent protein catabolic process	0.00677525	GO:0071354	Biological Process	cellular response to interleukin-6	0.0107373	GO:0043405	Biological Process	regulation of MAP kinase activity	0.00593003
GO:0032872	Biological Process	regulation of stress-activated MAPK cascade	0.0068283	GO:0090207	Biological Process	regulation of triglyceride metabolic process	0.0107373	GO:0016311	Biological Process	dephosphorylation	0.00594785
GO:0006790	Biological Process	sulfur compound metabolic process	0.00683333	GO:0048146	Biological Process	positive regulation of fibroblast proliferation	0.0107847	GO:0009161	Biological Process	ribonucleoside monophosphate metabolic process	0.00595915
GO:0019221	Biological Process	cytokine-mediated signaling pathway	0.00683333	GO:0051937	Biological Process	catecholamine transport	0.0107847	GO:0044788	Biological Process	modulation by host of viral process	0.00596122
GO:0034504	Biological Process	protein localization to nucleus	0.00683333	GO:0098930	Biological Process	axonal transport	0.0107847	GO:0070741	Biological Process	response to interleukin-6	0.00596122
GO:0051241	Biological Process	negative regulation of multicellular organismal process	0.00683375	GO:0048675	Biological Process	axon extension	0.0108034	GO:0071354	Biological Process	cellular response to interleukin-6	0.00596122
GO:0009165	Biological Process	nucleotide biosynthetic process	0.00684145	GO:0032592	Cellular Component	integral component of mitochondrial membrane	0.0109282	GO:0071675	Biological Process	regulation of mononuclear cell migration	0.00596122
GO:0005539	Molecular Function	glycosaminoglycan binding	0.00695198	GO:1903305	Biological Process	regulation of regulated secretory pathway	0.0110441	GO:0090207	Biological Process	regulation of triglyceride metabolic process	0.00596122
GO:0006164	Biological Process	purine nucleotide biosynthetic process	0.00696709	GO:0046928	Biological Process	regulation of neurotransmitter secretion	0.0112212	GO:1904666	Biological Process	regulation of ubiquitin protein ligase activity	0.00596122
GO:0019395	Biological Process	fatty acid oxidation	0.00698144	GO:1901264	Biological Process	carbohydrate derivative transport	0.0112212	GO:0006637	Biological Process	acyl-CoA metabolic process	0.00599413
GO:0042100	Biological Process	B cell proliferation	0.00698144	GO:0015693	Biological Process	magnesium ion transport	0.0112673	GO:0035383	Biological Process	thioester metabolic process	0.00599413
[truncated: 1,028 more rows]

## Sheet: Supplementary Table 8
Supplementary Table 8 GO functional enrichment results DE mRNAs in the hypothalamus, pituitary, and ovary tissues
[truncated: 772 more rows]

[truncated: 3 more sheets: Supplementary Table 9, Supplementary Table 10, Supplementary Table 11]
